# Supplementary material for: Identification of an autophagy-related gene signature for predicting prognosis and immune activity in pancreatic adenocarcinoma
Source: Sci Rep. 2022 Apr 29;12:7006. doi: 10.1038/s41598-022-11050-w (PMC9054801; doi:10.1038/s41598-022-11050-w)
Supplement: Supplementary file 2 — Supplementary Information 2. [file 41598_2022_11050_MOESM2_ESM.xlsx]

## Sheet: Sheet1
Supplementary Table 2 The candidate genes used for constructing models The candidate ARGs were selected by overlapping the DEGs with 232 autophagy-related genes from the HADb website
Gene	conMean	treatMean	logFC	pValue	fdr
CXCR4	1.95341	5.40036	3.44695	8.01e-55	4.28e-54
BAK1	2.53202	4.05449	1.52247	1.34e-54	6.92e-54
ITGA3	3.51508	5.44032	1.92524	1.48e-48	4.35e-48
BIRC5	0.441897	2.28221	1.84032	1.31e-50	4.41e-50
WDR45	5.03066	3.4617	-1.56897	1.62e-57	2.23e-56
CTSB	5.90236	7.75142	1.84906	6.15e-50	1.98e-49
BAG3	2.97973	4.80123	1.8215	6.73e-53	2.81e-52
VEGFA	5.81097	3.90962	-1.90134	3.07e-51	1.09e-50
APOL1	2.02924	6.66284	4.6336	9.27e-57	7.99e-56
SPNS1	3.38987	0.742584	-2.64729	1.21e-57	2.16e-56
RAB24	5.26671	2.48029	-2.78642	1.21e-57	2.16e-56
PPP1R15A	3.41344	5.25579	1.84234	3.9e-50	1.27e-49
HSP90AB1	7.70181	9.2234	1.52158	1.54e-54	7.9e-54
BNIP3L	2.893	4.60097	1.70798	2.65e-57	2.98e-56
GAPDH	7.65039	10.2798	2.62937	2.1e-57	2.54e-56
CASP4	5.02654	3.38156	-1.64498	1.12e-56	9.4e-56
HGS	5.27133	3.31567	-1.95566	1.2e-57	2.16e-56
MAPK8IP1	4.10784	2.39045	-1.71739	9.23e-44	2.18e-43
RAC1	5.47319	7.10073	1.62754	1.29e-57	2.16e-56
TM9SF1	4.4374	1.77107	-2.66633	1.23e-57	2.16e-56
GABARAP	7.84353	4.77804	-3.06548	1.19e-57	2.16e-56
ITGB4	3.1125	6.13193	3.01943	7.2e-48	2.03e-47
ULK1	5.05729	3.27801	-1.77928	2.91e-53	1.27e-52
KIF5B	3.45016	5.10219	1.65204	2e-57	2.46e-56
PIK3C3	3.23649	1.44159	-1.7949	1.21e-57	2.16e-56
TSC2	4.89662	3.18246	-1.71416	1.25e-57	2.16e-56
ATG4B	4.87173	3.35281	-1.51891	1.74e-57	2.3e-56
TP53INP2	1.90955	3.63725	1.7277	3.02e-55	1.76e-54
SERPINA1	5.59807	8.28701	2.68894	3.26e-36	6.2e-36
BNIP3	6.76286	2.55761	-4.20525	1.1e-56	9.24e-56
CTSD	6.98477	9.20624	2.22147	1.76e-56	1.39e-55
ATG16L2	3.57407	1.91251	-1.66157	2.41e-56	1.82e-55
EIF2AK3	4.12097	2.51042	-1.61054	6.55e-48	1.85e-47
CHMP4B	4.97816	7.37381	2.39565	1.2e-57	2.16e-56
CASP3	2.302	3.86455	1.56255	1.27e-57	2.16e-56
PEA15	4.1127	6.4066	2.2939	6.9e-57	6.24e-56
BCL2L1	4.33614	5.88624	1.5501	2.44e-55	1.45e-54
VAMP3	3.68122	5.37872	1.6975	1.77e-57	2.32e-56
HIF1A	3.41616	5.37027	1.9541	2.3e-53	1.02e-52
PTK6	1.15082	3.90716	2.75635	2.64e-44	6.37e-44
ERN1	3.8647	2.23701	-1.62769	8.87e-49	2.63e-48
HDAC6	4.26971	2.6346	-1.63511	1.65e-57	2.24e-56
RAB7A	5.04494	6.69517	1.65023	1.31e-57	2.16e-56
