# Supplementary material for: Identification of an autophagy-related gene signature for predicting prognosis and immune activity in pancreatic adenocarcinoma
Source: Sci Rep. 2022 Apr 29;12:7006. doi: 10.1038/s41598-022-11050-w (PMC9054801; doi:10.1038/s41598-022-11050-w)
Supplement: Supplementary file 3 — Supplementary Information 3. [file 41598_2022_11050_MOESM3_ESM.xlsx]

## Sheet: Sheet1
Supplementary Table 1 The DEGs between TCGA and GTEx database The TCGA PAAD cohort and GTEx were combined, and a total of 3195 genes were identified as differentially expressed in the gene lists.
Gene	conMean	treatMean	logFC	pValue	fdr
CALB2	0.358298	2.59791	2.23962	9.45e-49	2.8e-48
AF111169.1	2.10924	0	-2.10924	1.03e-66	4.23e-64
AL671277.1	0.56854	2.73585	2.16731	2.46e-39	5.06e-39
IL32	7.51274	5.28432	-2.22842	5.9e-54	2.81e-53
NUCB2	6.29565	3.1125	-3.18316	5.99e-55	3.29e-54
IGHV3-43	0.125426	1.93479	1.80936	1.92e-44	4.64e-44
ESM1	0.295586	2.24185	1.94626	5.66e-54	2.7e-53
NPHP3	3.24301	0.914712	-2.32829	1.21e-57	2.16e-56
SPCS2	6.16554	3.92058	-2.24497	1.23e-57	2.16e-56
AC107075.1	2.50903	0.601043	-1.90798	3.18e-52	1.24e-51
IGHV1-24	0.168268	3.28904	3.12077	2.81e-51	1e-50
TMEM52	6.34699	1.2555	-5.09149	1.9e-55	1.16e-54
HLA-DRB1	3.70141	8.89368	5.19227	2.67e-56	1.99e-55
KLK8	0.10566	1.81155	1.70589	5e-34	9.07e-34
KLK10	0.387999	4.18464	3.79664	5.27e-45	1.31e-44
MIR4292	0	2.13658	2.13658	4.47e-64	8.03e-62
PTPRH	1.66905	3.90236	2.2333	7.2e-48	2.03e-47
SNORD99	0	2.60158	2.60158	4.47e-64	8.03e-62
SLC2A1	2.01088	5.52	3.50912	3.18e-55	1.84e-54
GRAMD1C	2.92842	1.26283	-1.66558	2.47e-57	2.83e-56
ADIRF-AS1	2.56446	0.673765	-1.8907	1.07e-54	5.63e-54
PHYKPL	4.79888	2.45049	-2.34839	1.21e-57	2.16e-56
NME1-NME2	2.8233	0.615104	-2.20819	5.6e-57	5.28e-56
PHLDA2	1.21358	4.9767	3.76312	9.59e-52	3.58e-51
EVPL	1.13558	3.28754	2.15196	3.53e-42	7.9e-42
IL27RA	1.06835	2.67003	1.60168	2.15e-54	1.08e-53
ATP6AP2	3.81734	5.97649	2.15915	1.2e-57	2.16e-56
CYP2E1	2.7853	0.387412	-2.39789	2.76e-56	2.05e-55
IGLC7	0.233859	2.04467	1.81081	4.15e-39	8.48e-39
PTCD3	4.05197	2.41572	-1.63625	1.21e-57	2.16e-56
NTM	0.348806	2.62462	2.27581	2.87e-54	1.42e-53
RPL41	10.5366	8.07383	-2.4628	1.14e-57	2.16e-56
CD1C	0.214988	1.94943	1.73445	1.59e-48	4.67e-48
MZT2A	5.42935	3.12459	-2.30476	1.79e-56	1.41e-55
IGHGP	0.0698101	3.65566	3.58585	1.4e-56	1.15e-55
FGFBP1	0.237526	2.4094	2.17187	5.28e-42	1.18e-41
VNN2	0.761678	2.43939	1.67771	1.37e-38	2.76e-38
RCN3	2.67409	4.97119	2.29709	3.23e-51	1.15e-50
NCEH1	1.41354	3.33521	1.92167	1.17e-52	4.78e-52
IGLC3	2.72164	6.46015	3.73851	4.14e-36	7.88e-36
VPS18	1.73092	3.58638	1.85546	1.21e-57	2.16e-56
UQCRB	6.92664	4.16556	-2.76109	1.2e-57	2.16e-56
ONECUT1	2.86683	0.676884	-2.18994	5.14e-55	2.86e-54
NPIPB14P	3.42479	0.427928	-2.99686	1.21e-57	2.16e-56
MRPL22	4.005	2.24865	-1.75634	1.36e-57	2.16e-56
CAPN3	2.57181	0.334512	-2.2373	1.27e-57	2.16e-56
AC245033.3	3.25535	0.700467	-2.55489	2.06e-52	8.17e-52
LINC02432	2.53148	0.973076	-1.5584	1.01e-46	2.69e-46
GPR35	0.782257	2.68333	1.90107	2.86e-42	6.43e-42
RASSF4	4.41652	2.59576	-1.82076	6.04e-51	2.09e-50
LYZ	3.84941	9.17124	5.32182	4.86e-50	1.57e-49
LINC01145	2.52469	0.579118	-1.94557	1.21e-57	2.16e-56
PTGS2	0.279709	2.36642	2.08671	2.83e-51	1.01e-50
ICA1	5.28959	3.55966	-1.72993	3.56e-53	1.54e-52
RPL10P16	4.11346	2.32083	-1.79263	2.46e-53	1.08e-52
ECHDC3	3.51275	1.81307	-1.69968	3.84e-48	1.1e-47
RPL7P1	3.69533	1.34781	-2.34752	4.79e-57	4.66e-56
MBL1P	2.52823	0.358067	-2.17016	1.93e-57	2.41e-56
SPI1	1.88149	3.76705	1.88557	4.38e-45	1.09e-44
ZNF780A	2.85467	1.33089	-1.52378	6.12e-56	4.11e-55
SLC9A1	2.5764	4.16319	1.58679	1.87e-52	7.45e-52
NBPF9	2.86189	0.82003	-2.04186	1.21e-57	2.16e-56
SLPI	3.49792	8.49413	4.99621	4.2e-51	1.48e-50
TOR4A	1.31931	3.87724	2.55792	1.91e-53	8.52e-53
HAUS7	2.83512	0.689126	-2.146	8.65e-57	7.53e-56
PDCD4	7.97043	4.49506	-3.47537	2.21e-57	2.63e-56
IGKJ5	0	1.6636	1.6636	1.07e-42	2.44e-42
FP236383.3	8.58478	0.0210624	-8.56372	1.7e-64	3.33e-62
WDR90	3.89911	1.92109	-1.97803	1.21e-57	2.16e-56
AL591846.1	2.61672	0.741835	-1.87489	2.7e-11	3.39e-11
NPIPB3	4.62346	0.302623	-4.32084	1.21e-57	2.16e-56
F2RL2	0.412177	2.54647	2.1343	3.32e-49	1.02e-48
RPL38	8.7525	6.35532	-2.39719	3.46e-55	1.99e-54
RPS10-NUDT3	1.73419	0.0544665	-1.67972	1.14e-50	3.88e-50
TYK2	5.49155	3.79839	-1.69316	1.54e-57	2.21e-56
FAHD2B	3.10693	1.43179	-1.67515	4.56e-55	2.56e-54
LRIG1	5.1933	3.59199	-1.60131	2.6e-48	7.51e-48
NR5A2	4.25346	1.87137	-2.38209	9.36e-52	3.49e-51
IGHV3-21	0.452252	3.94298	3.49073	1.44e-46	3.81e-46
DPYSL3	1.43688	5.00219	3.5653	7.66e-57	6.77e-56
CXCL8	1.52769	3.84389	2.3162	2.05e-33	3.68e-33
RPS2P5	7.24195	5.31146	-1.93049	2.49e-44	5.99e-44
MICOS10	5.21843	2.62589	-2.59255	1.2e-57	2.16e-56
SERPINI1	3.62213	1.75432	-1.86781	6.76e-48	1.91e-47
SPDEF	0.324699	3.52632	3.20162	4.58e-49	1.39e-48
KIAA1324	5.57342	3.05208	-2.52133	3.89e-39	7.97e-39
MZT2B	6.90859	4.73492	-2.17367	3.77e-55	2.15e-54
ULK1	5.05729	3.27801	-1.77928	2.91e-53	1.27e-52
PBX1	3.87212	2.21546	-1.65665	1.51e-56	1.21e-55
SORBS2	5.19947	2.42762	-2.77185	1.71e-57	2.28e-56
RARRES1	2.0692	4.33367	2.26447	1.82e-38	3.66e-38
LINC00982	3.88213	1.03824	-2.84389	3.52e-56	2.52e-55
CFB	4.53286	2.64521	-1.88764	1.42e-40	3.03e-40
NDUFA3	5.76215	4.20672	-1.55542	1.72e-54	8.8e-54
AC004057.1	8.04052	0.120414	-7.92011	7.68e-58	2.16e-56
PI4K2A	1.76577	3.33331	1.56754	1.49e-57	2.18e-56
RPS24	9.74742	7.92821	-1.81921	4.47e-55	2.51e-54
RPL9	8.93255	7.27044	-1.6621	5.4e-51	1.88e-50
AC011558.1	3.78438	0	-3.78438	1.03e-66	4.23e-64
SERP1	6.55563	4.9962	-1.55943	1.25e-54	6.49e-54
LRRC32	2.86601	4.78531	1.9193	4.06e-49	1.24e-48
KRT6A	0.943198	2.99398	2.05078	1.6e-14	2.1e-14
XDH	0.249767	2.05392	1.80415	4.97e-49	1.5e-48
ZDHHC20	2.23678	4.22065	1.98387	6.78e-57	6.15e-56
GPR68	0.408816	2.34917	1.94035	6.37e-54	3.01e-53
STAT1	3.23962	5.074	1.83439	3.4e-52	1.32e-51
AC015813.2	1.68131	0.0353459	-1.64597	2.17e-58	1.72e-56
TSC2	4.89662	3.18246	-1.71416	1.25e-57	2.16e-56
METTL22	3.2972	1.22933	-2.06787	1.21e-57	2.16e-56
CDH11	1.04357	3.35538	2.3118	2.22e-47	6.12e-47
STRA6	0.274271	2.20667	1.9324	7.72e-51	2.65e-50
ECE2	4.00251	1.27607	-2.72644	2.32e-55	1.38e-54
CMTM3	1.92773	4.62245	2.69472	1.43e-53	6.53e-53
ACAD8	4.22281	2.06258	-2.16023	1.23e-57	2.16e-56
NEK2	0.154173	1.78115	1.62697	2.09e-52	8.31e-52
NOMO3	4.76952	0.487123	-4.2824	1.21e-57	2.16e-56
CTHRC1	1.14802	5.84561	4.69759	3.98e-55	2.25e-54
AP005233.2	0.134616	2.99392	2.85931	5.23e-49	1.58e-48
CASP4	5.02654	3.38156	-1.64498	1.12e-56	9.4e-56
POLR1D	6.70617	3.90071	-2.80546	1.23e-57	2.16e-56
PHGDH	5.01102	2.69402	-2.317	7.35e-51	2.53e-50
FNBP4	5.09257	3.28147	-1.8111	1.39e-57	2.16e-56
RAC2	1.65117	4.59362	2.94244	1.09e-53	5.05e-53
DACT1	0.877278	2.72447	1.84719	4.27e-50	1.39e-49
NUTM2A-AS1	3.14123	1.22923	-1.912	2.53e-56	1.9e-55
AC026362.1	1.62843	0.103613	-1.52481	1.21e-57	2.16e-56
PXDN	1.37687	3.36717	1.99029	1.84e-51	6.69e-51
ZNF23	2.191	0.209461	-1.98154	1.21e-57	2.16e-56
FOXL1	0.115816	2.77137	2.65555	4.38e-56	3.06e-55
ECM1	1.48098	4.67049	3.18951	3.77e-53	1.63e-52
OARD1	4.13184	2.36729	-1.76455	1.39e-57	2.16e-56
LY86	0.709329	2.87819	2.16886	1.72e-52	6.88e-52
AC015688.6	3.70876	0	-3.70876	1.03e-66	4.23e-64
SPNS1	3.38987	0.742584	-2.64729	1.21e-57	2.16e-56
HLA-DRB6	0.504877	4.53059	4.02571	6.02e-56	4.07e-55
CORO1C	2.68995	4.34162	1.65167	5.06e-53	2.15e-52
AKR1C1	3.37614	1.62181	-1.75433	1.36e-39	2.82e-39
MMP11	0.794435	6.18744	5.393	5.23e-55	2.9e-54
APEX2	1.99348	3.62125	1.62777	1.21e-57	2.16e-56
RNA5SP216	2.2394	0	-2.2394	1.56e-31	2.7e-31
SRXN1	2.74688	0.54234	-2.20454	1.23e-57	2.16e-56
RBM4	5.45746	1.83825	-3.61921	1.2e-57	2.16e-56
MOB1A	2.76417	4.45371	1.68954	2.3e-55	1.37e-54
EPB41L4B	5.69442	2.36903	-3.32539	3.08e-55	1.79e-54
IGLV2-14	1.63338	5.75664	4.12326	3.27e-42	7.33e-42
SPTSSA	2.51356	4.34352	1.82995	1.57e-57	2.22e-56
RASSF2	0.936205	2.85971	1.92351	4.35e-53	1.86e-52
FPR3	0.681629	2.8391	2.15748	5.32e-50	1.72e-49
BCS1L	4.96991	2.87248	-2.09743	1.21e-57	2.16e-56
CA4	3.60977	0.965416	-2.64435	7.66e-51	2.63e-50
RNASEH2B	3.7738	1.90765	-1.86615	1.59e-57	2.22e-56
KLF16	1.76784	3.66086	1.89302	2.84e-57	3.12e-56
KLK7	0.122317	3.48548	3.36316	4.34e-41	9.38e-41
ADAM8	1.87004	3.93895	2.06891	1.19e-44	2.91e-44
FAM95B1	2.73467	0.00836264	-2.72631	1.04e-57	2.16e-56
CLIP3	1.30763	3.09749	1.78986	4.46e-54	2.16e-53
ENO1	6.35548	8.45147	2.09599	8.06e-54	3.77e-53
KLF4	2.0958	4.08753	1.99173	1.05e-50	3.58e-50
NMRK1	4.53486	2.79765	-1.73721	4.54e-57	4.48e-56
LINC01001	3.54769	0.195917	-3.35177	1.21e-57	2.16e-56
CLMP	0.86972	2.39899	1.52927	1.23e-38	2.49e-38
SRRM2	8.07223	5.49839	-2.57384	1.2e-57	2.16e-56
IFITM1	4.94911	6.55103	1.60193	1.31e-35	2.46e-35
GLT8D2	1.18077	2.8726	1.69182	5.47e-49	1.65e-48
IGFN1	3.28271	0.253371	-3.02933	3.5e-57	3.67e-56
FKBP10	3.21208	5.06045	1.84837	1.28e-48	3.77e-48
TRNP1	3.11864	4.93622	1.81758	2.94e-44	7.07e-44
AC104794.4	2.6925	0.381375	-2.31113	7.78e-55	4.16e-54
ADAMTS12	0.351032	2.46007	2.10904	1.26e-49	3.96e-49
NDUFA9	4.57214	2.17457	-2.39757	1.76e-56	1.39e-55
BPTFP1	1.97996	0.00596215	-1.974	5.76e-63	8.12e-61
S100A6	5.90107	12.1116	6.21055	4.82e-57	4.69e-56
HGS	5.27133	3.31567	-1.95566	1.2e-57	2.16e-56
TMPRSS4	0.262148	4.29218	4.03004	2.69e-49	8.3e-49
IZUMO1	1.90191	0.0879922	-1.81392	4.79e-57	4.66e-56
SDR39U1	5.07661	1.7536	-3.32301	1.21e-57	2.16e-56
DLGAP5	0.117324	1.72219	1.60486	4.79e-53	2.04e-52
FUS	6.27872	4.67063	-1.60809	1.23e-57	2.16e-56
CRIM1	2.32132	3.93078	1.60946	2.07e-51	7.47e-51
HRASLS2	0.0738559	2.30968	2.23582	1.55e-52	6.24e-52
IGKV3-20	1.68169	6.68488	5.00319	2.53e-46	6.6e-46
TEPSIN	4.21311	1.92556	-2.28755	1.21e-57	2.16e-56
EGFL8	2.71022	0.685584	-2.02463	1.21e-57	2.16e-56
DDT	6.5484	3.54137	-3.00703	1.62e-57	2.23e-56
AC011462.2	3.34654	0.0107359	-3.3358	7.29e-58	2.16e-56
SPCS1	6.4087	4.19344	-2.21526	1.57e-57	2.22e-56
CBWD3	3.47437	0.0567696	-3.4176	1.21e-57	2.16e-56
RNA5SP111	0	1.51115	1.51115	4.64e-57	4.55e-56
DNLZ	3.40135	0.0747422	-3.32661	1.21e-57	2.16e-56
FCGBP	1.43967	3.00646	1.56679	1.01e-24	1.55e-24
COTL1	3.39777	5.07653	1.67876	1.53e-48	4.49e-48
PRRX2	0.464149	2.69543	2.23128	4.98e-52	1.91e-51
PLIN4	3.03051	1.39909	-1.63141	2.62e-28	4.27e-28
RPL14	8.7533	5.92964	-2.82366	1.19e-57	2.16e-56
PFDN2	4.18071	6.19311	2.0124	1.27e-57	2.16e-56
IGLV3-1	0.589071	4.17169	3.58262	9.9e-45	2.43e-44
IGLV3-21	0.361007	4.77409	4.41309	1.66e-52	6.67e-52
MMP15	2.91956	4.44272	1.52316	3.69e-51	1.3e-50
AC106795.2	2.62445	0.857862	-1.76658	6.34e-39	1.29e-38
IPO4	3.99939	1.01813	-2.98126	1.23e-57	2.16e-56
IGHV2-5	0.432558	2.03047	1.59791	7.38e-29	1.21e-28
VASP	3.51799	5.95414	2.43614	7.74e-55	4.15e-54
BSCL2	4.61178	1.68187	-2.92992	2.18e-57	2.6e-56
MYEOV	1.14351	3.43209	2.28858	1.13e-33	2.04e-33
PCBP1-AS1	3.56664	0.693229	-2.87341	1.21e-57	2.16e-56
PROCR	2.18317	4.46456	2.28139	8.29e-55	4.41e-54
AL109811.2	3.17405	1.65676	-1.51729	3.78e-49	1.15e-48
LDHB	7.17015	5.40476	-1.76539	4.2e-53	1.8e-52
KCMF1	4.79062	3.21761	-1.57302	6.64e-55	3.6e-54
HLA-H	1.99661	5.2513	3.25469	7.53e-57	6.68e-56
AP002807.1	3.35686	1.19668	-2.16017	1.25e-56	1.03e-55
TYMP	3.30557	4.89534	1.58977	6.7e-35	1.24e-34
SNX15	2.6654	0.270463	-2.39494	1.21e-57	2.16e-56
DPEP1	6.74583	3.20414	-3.54169	4e-51	1.41e-50
TRMT2A	4.97285	3.24154	-1.73132	1.8e-57	2.34e-56
CSNK2B	5.99788	4.17486	-1.82302	1.2e-57	2.16e-56
CD248	2.32989	5.0758	2.74591	1.02e-51	3.78e-51
PBDC1	3.00464	4.56322	1.55858	2.18e-57	2.6e-56
P2RX4	4.33434	2.63556	-1.69879	1.83e-57	2.36e-56
FAM83H	2.71194	4.3924	1.68046	8.91e-47	2.38e-46
SLC35F6	2.38748	4.0405	1.65302	1.21e-57	2.16e-56
FIBIN	1.33067	3.16354	1.83287	7.64e-41	1.64e-40
WNT7A	0.0562429	1.75154	1.69529	8.5e-43	1.94e-42
RPL23AP42	8.1635	2.19676	-5.96674	1.19e-57	2.16e-56
RBPJL	8.01617	1.11154	-6.90463	7.27e-56	4.83e-55
WASH9P	3.67567	1.22902	-2.44665	1.21e-57	2.16e-56
BICDL2	6.04934	3.16605	-2.88329	6.22e-56	4.18e-55
AGAP4	2.99225	0.594109	-2.39814	1.21e-57	2.16e-56
FAM156A	3.40169	0.0288781	-3.37282	1.21e-57	2.16e-56
CYBRD1	2.57482	4.9777	2.40288	1.55e-48	4.56e-48
LAMP5	0.240868	3.71152	3.47066	3.52e-55	2.02e-54
PITX1	0.20089	2.79864	2.59775	4.91e-48	1.4e-47
H19	6.08072	3.46205	-2.61867	8.12e-45	2e-44
ISY1-RAB43	2.00701	0.00603842	-2.00098	8.65e-58	2.16e-56
IGKV2D-29	0.253325	2.12966	1.87634	3.05e-36	5.82e-36
PLAC8	0.771598	3.2966	2.525	6.34e-51	2.19e-50
CIRBP	7.90341	5.49281	-2.41061	4.39e-51	1.54e-50
CDR2L	1.40564	4.08154	2.67589	2.59e-55	1.53e-54
SKP1	6.64414	4.15441	-2.48972	1.2e-57	2.16e-56
CXCL9	0.267486	2.75157	2.48408	1.51e-53	6.85e-53
DPY19L1	1.68143	3.21629	1.53486	4.41e-56	3.07e-55
ARL14	1.94486	4.07326	2.1284	7.49e-34	1.35e-33
IGLC2	3.50213	7.24094	3.73881	5.18e-35	9.62e-35
AKR1B10	0.54417	3.76881	3.22464	2.12e-41	4.63e-41
NFKBIE	1.95328	3.70819	1.75491	1.17e-52	4.78e-52
HINT2	4.80709	3.23899	-1.5681	1.19e-52	4.86e-52
TSPAN8	3.84602	6.96421	3.11819	3.66e-43	8.46e-43
AC074143.2	3.12485	0.000433186	-3.12441	4.46e-65	1.2e-62
TSEN2	2.89555	1.30876	-1.5868	1.65e-57	2.24e-56
BEGAIN	3.62282	0.519495	-3.10332	2.56e-57	2.91e-56
AL162151.2	6.86035	1.83385	-5.0265	2.22e-43	5.16e-43
TNS4	0.151442	3.63703	3.48558	2.28e-46	5.96e-46
AL158163.2	1.852	0.328629	-1.52338	1.01e-55	6.5e-55
IFI16	2.91894	4.52602	1.60708	1.37e-42	3.1e-42
LINC02041	0.0286071	2.17878	2.15018	3.11e-56	2.27e-55
EIF4A1	7.24057	1.2635	-5.97707	1.2e-57	2.16e-56
PI3	0.607431	4.91302	4.30559	1.05e-47	2.94e-47
OR2I1P	1.06638	3.5997	2.53332	1.15e-38	2.33e-38
HDAC2	4.20631	2.63512	-1.57118	1.36e-57	2.16e-56
AC007009.1	3.04627	0.000844054	-3.04542	3.41e-66	1.31e-63
SATB1	3.60308	1.81261	-1.79047	1.29e-57	2.16e-56
ANGEL1	4.18385	2.6049	-1.57895	1.98e-50	6.6e-50
AC083798.2	2.8107	0.437168	-2.37353	1.21e-57	2.16e-56
POLR2J3	4.81779	0.341319	-4.47647	1.21e-57	2.16e-56
LINC02381	1.40342	3.4728	2.06938	9.44e-48	2.65e-47
ARHGAP33	3.0883	1.53863	-1.54968	2.74e-52	1.07e-51
NAGK	4.97297	2.97281	-2.00016	1.21e-57	2.16e-56
HERC2P3	3.36029	0.266726	-3.09356	1.21e-57	2.16e-56
EID1	4.5406	6.07715	1.53655	7.48e-55	4.02e-54
ERVK3-1	3.90489	1.85143	-2.05347	1.21e-57	2.16e-56
P4HA1	2.91918	4.62344	1.70425	6.94e-52	2.62e-51
FAM83D	0.221288	2.20962	1.98834	9.4e-54	4.36e-53
TNFRSF11B	0.66288	2.69056	2.02768	9.17e-46	2.34e-45
RPL37	8.94923	6.31223	-2.637	2.1e-56	1.63e-55
ENO3	2.45908	0.877265	-1.58181	7.27e-57	6.49e-56
AFG3L1P	3.41042	1.16553	-2.2449	1.21e-57	2.16e-56
ROCR	2.59266	0.60112	-1.99154	3.44e-46	8.93e-46
DBNDD2	3.98456	1.56555	-2.41901	1.21e-57	2.16e-56
ZNF638	4.78819	3.10819	-1.68	1.21e-57	2.16e-56
HPN	6.66252	2.31005	-4.35246	1.82e-55	1.11e-54
GBP2	2.35761	4.16225	1.80464	4.99e-46	1.29e-45
TOP2A	0.407593	2.97547	2.56788	1.85e-53	8.25e-53
FBXO25	3.62259	1.7485	-1.87409	2.22e-57	2.63e-56
ANXA1	3.67769	6.01416	2.33647	5.87e-45	1.45e-44
MT-ND5	9.16283	11.3861	2.22328	5.01e-46	1.29e-45
IGHV3-11	0.386897	3.72851	3.34161	2.37e-46	6.19e-46
CARD6	1.07494	2.78584	1.7109	1.03e-49	3.27e-49
RPPH1	1.53509	0	-1.53509	2.64e-64	4.99e-62
HMCES	2.76287	4.38821	1.62534	1.25e-57	2.16e-56
FGL1	6.9131	1.3428	-5.5703	7.86e-52	2.96e-51
PNLIP	12.416	5.36651	-7.04946	6.41e-28	1.04e-27
SDC3	1.8919	3.83006	1.93816	2.92e-55	1.7e-54
SLC25A27	4.05528	1.37942	-2.67586	1.52e-55	9.45e-55
MAPK8IP1	4.10784	2.39045	-1.71739	9.23e-44	2.18e-43
EMP1	3.11528	4.94089	1.82561	7.48e-42	1.66e-41
PPIA	8.06351	6.13053	-1.93298	1.19e-57	2.16e-56
HNRNPAB	4.50401	6.09092	1.58692	1.62e-57	2.23e-56
AC233968.1	1.56506	0.0228896	-1.54217	4.83e-41	1.04e-40
SLC52A3	0.654751	2.34369	1.68894	4.84e-48	1.38e-47
CST6	0.357342	3.41319	3.05584	2.71e-46	7.07e-46
AKAP9	3.98652	2.37064	-1.61588	3.84e-56	2.72e-55
SPPL2B	5.27276	3.38231	-1.89045	5.59e-53	2.37e-52
NR2C1	3.60608	2.0723	-1.53378	1.51e-57	2.19e-56
POLI	3.59579	1.33776	-2.25803	1.25e-57	2.16e-56
CELP	7.38103	0.520022	-6.861	2.89e-57	3.17e-56
SERTAD3	2.23247	4.22086	1.98839	1.21e-57	2.16e-56
PMS2P6	1.63272	0.111438	-1.52128	1.19e-57	2.16e-56
NAPSB	0.873901	3.00928	2.13538	1.03e-47	2.89e-47
PPIE	4.34789	2.6337	-1.71418	1.36e-57	2.16e-56
SARM1	3.29567	0.85214	-2.44353	1.32e-57	2.16e-56
LTB	0.945634	3.32602	2.38039	1.43e-46	3.77e-46
SULT1A3	2.87529	0.0270351	-2.84825	1.2e-57	2.16e-56
MICAL3	2.55888	0.938409	-1.62047	2.38e-57	2.76e-56
FAM83A	0.100935	2.18765	2.08671	2.32e-42	5.22e-42
TATDN1	4.34788	2.11434	-2.23354	1.79e-56	1.41e-55
GTF2IP4	4.36331	1.68634	-2.67697	1.51e-57	2.19e-56
APOBEC3C	1.56864	4.01802	2.44938	4.9e-52	1.88e-51
DPP10-AS1	2.73171	0.438602	-2.29311	1.84e-51	6.68e-51
ALDH1B1	2.09617	4.01201	1.91584	9.57e-56	6.19e-55
FYB1	0.510139	2.15627	1.64613	1.47e-48	4.31e-48
SLC33A1	3.99213	2.41546	-1.57667	2.03e-54	1.03e-53
HRH1	0.214078	2.12758	1.9135	1.16e-56	9.68e-56
ERCC5	4.20762	2.60301	-1.60461	1.21e-57	2.16e-56
TSPAN1	1.83116	6.80738	4.97622	2.3e-54	1.15e-53
REX1BD	5.03828	3.14924	-1.88904	1.72e-55	1.05e-54
CCL17	0.0943948	2.30938	2.21498	1.74e-52	6.98e-52
STC1	1.29738	3.56266	2.26528	8.38e-50	2.67e-49
MIR3682	0	1.87159	1.87159	1.23e-64	2.49e-62
EGLN2	3.98849	2.32011	-1.66838	1.12e-55	7.15e-55
ATP5PO	5.99415	4.21363	-1.78052	1.74e-57	2.3e-56
ERAP2	1.06025	2.77582	1.71557	1.13e-30	1.92e-30
MATR3	3.44082	0.357517	-3.0833	1.21e-57	2.16e-56
SMIM15	2.98052	4.49195	1.51143	3.69e-57	3.82e-56
PDXP	2.4641	0.342779	-2.12132	7.45e-57	6.65e-56
INTS6-AS1	1.82715	0.252179	-1.57497	1.21e-57	2.16e-56
SLC37A4	4.95532	3.14443	-1.81089	1.52e-53	6.91e-53
OBSL1	5.7972	3.30627	-2.49093	2.47e-57	2.83e-56
ZACN	2.50752	0.0980868	-2.40944	1.23e-57	2.16e-56
LINC01559	0.0416575	2.06117	2.01951	7.07e-51	2.44e-50
IGLV7-46	0.482319	3.06366	2.58134	2.33e-41	5.09e-41
RGS11	3.3407	1.31886	-2.02184	1.16e-50	3.94e-50
EIF3F	6.99555	4.08412	-2.91143	1.2e-57	2.16e-56
IGLV2-11	1.00912	4.70479	3.69567	8.18e-43	1.87e-42
GRN	5.18464	7.65688	2.47224	1.51e-57	2.19e-56
ATAD3B	3.66285	1.94599	-1.71686	3.17e-56	2.31e-55
TBCAP1	0.144394	1.81095	1.66656	2.74e-59	2.53e-57
IGHG4	0.587974	6.35831	5.77033	2.83e-51	1.01e-50
MYL12B	6.36364	8.68993	2.32629	4.16e-57	4.18e-56
USP34	4.01498	2.03983	-1.97516	1.21e-57	2.16e-56
GDA	0.66511	2.60477	1.93966	1.54e-46	4.07e-46
TAF1C	4.59664	3.0637	-1.53293	1.25e-57	2.16e-56
GABARAP	7.84353	4.77804	-3.06548	1.19e-57	2.16e-56
RCOR3	3.93472	2.34103	-1.59369	1.21e-57	2.16e-56
UGT1A10	0.0295185	1.99798	1.96847	1.61e-50	5.4e-50
LETMD1	5.30127	3.29688	-2.00439	1.32e-57	2.16e-56
HLA-DPB1	3.75408	6.61461	2.86053	1.67e-50	5.59e-50
FAM3B	6.33712	3.33485	-3.00227	1.38e-53	6.32e-53
CPD	2.46337	3.9794	1.51603	1.45e-55	9.03e-55
PRXL2B	2.22506	4.41102	2.18596	2.65e-57	2.98e-56
RPL13	10.414	7.84665	-2.56732	4.21e-57	4.22e-56
BPNT1	1.97038	3.83468	1.8643	2.3e-57	2.69e-56
TCHP	3.01665	1.48218	-1.53447	1.29e-57	2.16e-56
TTLL3	4.23438	1.62949	-2.60489	1.21e-57	2.16e-56
HEPH	0.731757	3.15316	2.4214	1.7e-54	8.66e-54
BLACAT1	0.127068	1.89735	1.77028	1.27e-47	3.54e-47
AC244197.3	2.66121	0.459929	-2.20128	9.77e-57	8.35e-56
TPM4	4.98012	6.74711	1.767	4.22e-48	1.21e-47
NEURL4	3.67364	2.12545	-1.54819	2.04e-54	1.03e-53
WDR19	3.33729	1.71809	-1.6192	9.83e-55	5.19e-54
TMED6	5.46868	1.55094	-3.91774	3.62e-50	1.19e-49
TRIM73	1.84472	0.0362662	-1.80845	1.2e-57	2.16e-56
ACSL5	1.51628	4.85891	3.34264	7.3e-50	2.33e-49
COL16A1	2.70178	4.3144	1.61262	1.29e-43	3.02e-43
ATP5F1A	6.81369	4.85408	-1.95962	1.43e-57	2.16e-56
RPS15A	9.26119	5.88237	-3.37882	1.17e-57	2.16e-56
AC022149.1	3.26736	1.03051	-2.23685	7.19e-53	3e-52
WDR45	5.03066	3.4617	-1.56897	1.62e-57	2.23e-56
CXCL14	2.15411	6.048	3.89389	2.02e-46	5.29e-46
DYM	4.19718	2.58638	-1.6108	4.19e-55	2.36e-54
EPCAM	5.79351	7.49159	1.69808	9.12e-47	2.43e-46
NME2	7.58851	4.33276	-3.25575	1.2e-57	2.16e-56
AC131097.2	3.68461	0.624381	-3.06023	2.03e-49	6.31e-49
MUC20-OT1	5.09653	1.16433	-3.9322	1.21e-57	2.16e-56
ST14	4.489	6.41414	1.92514	3.32e-49	1.02e-48
AL160408.2	3.96742	0	-3.96742	1.03e-66	4.23e-64
GAPDHP1	0.311385	2.0198	1.70841	1.73e-51	6.28e-51
ENKD1	5.55421	3.38416	-2.17006	5.33e-56	3.64e-55
AC055720.2	0.0242432	1.58348	1.55924	3.42e-63	5.09e-61
IGLV2-18	0.191073	1.99241	1.80134	7.94e-42	1.76e-41
JUP	4.5558	6.83843	2.28263	5.56e-54	2.66e-53
ARHGEF28	3.39976	1.84408	-1.55568	2.55e-55	1.5e-54
MZB1	0.543524	2.3442	1.80068	9.66e-41	2.07e-40
KIAA1211	0.264531	1.84467	1.58014	1.75e-53	7.88e-53
PRMT7	3.73749	2.06802	-1.66947	1.57e-57	2.22e-56
ANXA2P2	1.21559	3.4295	2.21391	1.59e-50	5.32e-50
DRG2	3.69429	2.00717	-1.68712	1.21e-57	2.16e-56
MCOLN3	3.07415	0.650123	-2.42403	1.51e-53	6.85e-53
IGKV4-1	1.0337	5.96592	4.93221	5.65e-50	1.82e-49
KLRB1	0.256695	1.84174	1.58505	5.99e-55	3.28e-54
C8orf59	5.47098	3.39404	-2.07694	1.41e-57	2.16e-56
GTF2IP1	4.86378	0.205646	-4.65814	1.21e-57	2.16e-56
FABP3	0.986828	2.90822	1.92139	1.45e-52	5.88e-52
RABIF	1.19421	2.82313	1.62892	1.23e-57	2.16e-56
CTXN1	0.863315	2.45144	1.58812	3.56e-45	8.87e-45
EPHX2	4.79542	2.27573	-2.51969	8.64e-54	4.03e-53
ZMAT2	4.00322	5.56087	1.55766	1.2e-57	2.16e-56
DNAJB11	5.52928	3.9538	-1.57548	5.41e-57	5.13e-56
IGHV3-73	0.220968	2.5384	2.31743	9.49e-44	2.24e-43
MT-CO3	11.7035	14.2235	2.52007	9.55e-56	6.19e-55
IL1RN	0.64439	3.81935	3.17496	9.9e-48	2.78e-47
MOXD1	0.898075	3.1348	2.23672	3.37e-49	1.03e-48
AKR7A3	6.29972	3.62455	-2.67517	1.03e-39	2.14e-39
MRPS35	3.21162	5.00282	1.7912	1.21e-57	2.16e-56
SLC22A31	2.98718	0.345961	-2.64121	1.3e-47	3.61e-47
AMY2A	11.356	2.79385	-8.56212	1.8e-50	6.01e-50
FNTA	4.39072	2.64001	-1.75071	1.44e-57	2.16e-56
POLR2F	4.47076	0.0347074	-4.43605	1.21e-57	2.16e-56
MRPL38	4.89328	1.49377	-3.39951	1.21e-57	2.16e-56
BTF3L4P2	3.87987	1.52193	-2.35795	1.25e-57	2.16e-56
TMEM158	0.808272	3.0895	2.28123	1.58e-55	9.75e-55
TMEM173	2.73041	4.59893	1.86852	2.36e-52	9.31e-52
TMC7	0.325063	1.97759	1.65252	5.21e-51	1.82e-50
MISP	0.415904	5.38155	4.96564	8.07e-57	7.08e-56
ZBTB45P2	1.86851	0.00222127	-1.86628	3.31e-62	4.35e-60
CARD8	3.22677	1.71122	-1.51556	2.22e-57	2.63e-56
TPX2	0.236925	3.08593	2.849	8.5e-57	7.42e-56
LAMC2	1.1043	6.4171	5.31279	7.93e-52	2.98e-51
ZNF76	4.11105	2.48473	-1.62632	1.77e-57	2.32e-56
HAMP	3.08242	0.758	-2.32442	8.68e-32	1.51e-31
CYP2C18	0.165487	2.36738	2.20189	3.04e-46	7.89e-46
MKNK1	6.4963	2.3029	-4.19341	1.34e-57	2.16e-56
CXCL2	4.33333	2.83123	-1.5021	1.01e-13	1.31e-13
ZNF558	3.06916	1.48779	-1.58137	1.21e-57	2.16e-56
SFI1	3.45427	1.7467	-1.70756	1.76e-56	1.39e-55
STOM	3.67576	5.67678	2.00102	9.56e-53	3.94e-52
CRISP3	0.907341	3.68199	2.77465	3.81e-22	5.63e-22
SGCB	1.7605	3.82663	2.06613	2.04e-57	2.49e-56
FMOD	2.69829	5.12685	2.42856	3.31e-51	1.17e-50
AK4	0.517124	2.25865	1.74153	1.13e-48	3.33e-48
MT-CYB	11.2704	12.8928	1.62249	2.56e-48	7.43e-48
ORMDL1	5.1662	3.38778	-1.77842	1.29e-57	2.16e-56
CBFA2T3	3.65089	1.18967	-2.46122	4.8e-55	2.68e-54
SCAMP5	4.66784	2.81385	-1.85399	1.86e-42	4.19e-42
TREX1	3.46053	0	-3.46053	1.03e-66	4.23e-64
IGLV6-57	0.309762	3.57373	3.26397	4.02e-50	1.31e-49
TMBIM4	5.48015	3.70606	-1.77408	1.39e-57	2.16e-56
RAP1B	4.58729	1.88374	-2.70356	3.82e-57	3.91e-56
RGS1	2.60149	4.15621	1.55471	5.6e-26	8.8e-26
AP003108.2	3.08216	0.12138	-2.96078	1.21e-57	2.16e-56
KIF26B	0.209101	2.01544	1.80633	4.78e-54	2.3e-53
TPM1	7.16027	5.16796	-1.99231	3.42e-52	1.33e-51
BAG5	2.02855	3.56223	1.53368	1.21e-57	2.16e-56
GAL3ST4	0.677019	2.20847	1.53145	3.63e-52	1.41e-51
ERO1B	5.75714	2.9756	-2.78153	1.16e-43	2.72e-43
JMJD7-PLA2G4B	2.66984	0.632375	-2.03746	1.21e-57	2.16e-56
CCNL1	5.59138	3.50174	-2.08964	1.21e-57	2.16e-56
BX470102.1	0.178683	2.92609	2.7474	2.48e-55	1.47e-54
COA1	4.13536	1.91309	-2.22226	1.21e-57	2.16e-56
CFH	2.4016	3.94702	1.54543	2.19e-39	4.52e-39
BTNL9	3.25828	1.27308	-1.98519	4.65e-53	1.99e-52
RNF220	4.50494	2.94699	-1.55795	2.21e-56	1.7e-55
ATG4B	4.87173	3.35281	-1.51891	1.74e-57	2.3e-56
VAMP3	3.68122	5.37872	1.6975	1.77e-57	2.32e-56
ING5	3.78853	1.78998	-1.99855	1.21e-57	2.16e-56
AC159540.2	2.58519	0.00510501	-2.58008	1.56e-57	2.22e-56
FXR1	4.84063	3.2419	-1.59873	1.74e-57	2.3e-56
PLXDC2	1.04708	3.3881	2.34102	2.28e-52	9.01e-52
LRRC15	0.0522735	2.13936	2.08709	2.08e-53	9.24e-53
LMBR1L	4.24546	2.66081	-1.58465	3.15e-57	3.39e-56
ABCD4	4.21119	2.64427	-1.56692	1.51e-57	2.19e-56
PECAM1	2.9309	4.71489	1.78399	6.29e-53	2.64e-52
IGHV3-15	0.58867	4.57834	3.98967	2.63e-48	7.6e-48
UGCG	2.75352	4.25532	1.5018	1.67e-53	7.53e-53
F5	0.863383	2.78684	1.92345	3.28e-37	6.4e-37
TMEM218	3.38859	1.85385	-1.53474	1.46e-57	2.17e-56
FERMT3	1.90287	4.06108	2.15821	4.23e-50	1.38e-49
AXL	1.3989	4.02285	2.62395	2.47e-54	1.23e-53
FBXO32	2.21182	3.79187	1.58005	5.59e-43	1.28e-42
ADGRG6	0.95479	2.62123	1.66644	1.43e-44	3.49e-44
PSAP	7.33393	9.77386	2.43992	1.38e-57	2.16e-56
TXNL4A	5.28738	2.99233	-2.29505	1.27e-57	2.16e-56
LUC7L2	4.73366	2.78568	-1.94797	1.21e-57	2.16e-56
AC007207.2	3.92563	1.06559	-2.86004	2.41e-41	5.24e-41
MIA	0.654361	2.72474	2.07038	6.42e-30	1.08e-29
AC010547.2	0.442257	2.45812	2.01586	5.3e-41	1.14e-40
NOP10	5.12525	6.85312	1.72787	6.1e-57	5.66e-56
FREM2-AS1	1.92829	0.100475	-1.82782	6.02e-52	2.29e-51
SCCPDH	2.93577	4.97071	2.03495	1.21e-57	2.16e-56
SAA1	2.88644	4.46267	1.57623	6.47e-17	8.84e-17
ENDOD1	1.66404	3.96785	2.30381	2.73e-55	1.6e-54
LINC02532	5.00766	1.54119	-3.46647	4.97e-56	3.43e-55
HSP90AB1	7.70181	9.2234	1.52158	1.54e-54	7.9e-54
RPL22	7.56193	5.75445	-1.80748	1.22e-57	2.16e-56
RPL39P3	7.03519	4.12294	-2.91225	1.18e-51	4.36e-51
CDH23	2.38682	0.471691	-1.91512	6.78e-57	6.15e-56
CYP3A4	2.40718	0.449777	-1.95741	8.15e-26	1.28e-25
CBWD1	3.97914	0.583586	-3.39555	1.21e-57	2.16e-56
ZDHHC11	2.31972	0.535958	-1.78376	1.23e-54	6.39e-54
CCDC180	2.0283	0.0714194	-1.95688	1.21e-57	2.16e-56
LYPD3	0.654788	2.19182	1.53703	1.83e-44	4.44e-44
AL157392.3	4.27236	0.72584	-3.54652	1.21e-57	2.16e-56
ARHGEF10L	4.90143	3.27463	-1.6268	3.9e-56	2.77e-55
LAPTM4A	6.33878	7.93849	1.59972	6.36e-55	3.47e-54
C22orf39	3.80461	1.87238	-1.93223	1.21e-57	2.16e-56
CAPN5	1.86448	4.42786	2.56338	4.03e-50	1.31e-49
STAG3L1	1.685	0.163376	-1.52163	1.21e-57	2.16e-56
TGFBR1	1.92423	3.82935	1.90512	7.78e-56	5.14e-55
ABCA10	2.15538	0.549162	-1.60622	4.26e-56	2.98e-55
TTC4	2.6165	0.726486	-1.89002	1.21e-57	2.16e-56
AL353813.1	1.66793	0	-1.66793	4.02e-63	5.88e-61
CLDN18	0.358624	5.10832	4.7497	3.32e-37	6.49e-37
PMEPA1	3.47495	6.25806	2.78311	4.9e-50	1.59e-49
ABCA5	4.65542	1.47413	-3.1813	1.36e-57	2.16e-56
PARP4	2.78744	4.45798	1.67054	3.45e-52	1.34e-51
PSMA2	5.16871	1.98853	-3.18018	1.2e-57	2.16e-56
MMP2	4.19649	7.10916	2.91267	2.6e-44	6.27e-44
CES4A	2.92428	0.907889	-2.0164	1.15e-52	4.71e-52
AL354740.1	2.63127	0.0316217	-2.59964	1.21e-57	2.16e-56
AKT2	5.15489	3.07612	-2.07877	3.69e-57	3.82e-56
MTMR11	2.07675	4.14791	2.07116	6.36e-47	1.71e-46
AC126755.1	3.91502	0.248991	-3.66603	1.21e-57	2.16e-56
STEAP1	1.82804	3.82	1.99196	1.2e-48	3.55e-48
FGF19	0.0344815	1.82776	1.79328	1.26e-50	4.26e-50
SERTAD1	1.7568	4.22614	2.46934	2.38e-57	2.76e-56
RGPD6	3.30254	0.00305627	-3.29948	1.9e-58	1.52e-56
MRPS11	3.86609	2.1804	-1.68568	1.25e-57	2.16e-56
FBN1	1.98227	4.07033	2.08806	1.22e-42	2.77e-42
RNF207	3.55224	1.92917	-1.62307	1.81e-51	6.59e-51
RP2	0.95958	2.69562	1.73604	5.06e-56	3.47e-55
NSUN5P1	5.08216	1.88031	-3.20185	1.21e-57	2.16e-56
TMCC3	0.747404	2.3182	1.5708	7.14e-56	4.75e-55
HLA-B	6.71533	10.1109	3.3956	4.63e-56	3.21e-55
AC010422.3	3.12856	0.508987	-2.61957	1.41e-57	2.16e-56
FXYD3	4.39885	6.28192	1.88307	7.12e-35	1.32e-34
SEC11C	6.78654	3.50382	-3.28272	2.3e-55	1.37e-54
ITPR3	2.53265	4.18505	1.6524	5.5e-44	1.31e-43
TCEA3	6.32784	3.7213	-2.60655	1.89e-53	8.45e-53
SPINK4	0.220167	1.93153	1.71136	2.72e-28	4.43e-28
GATM	8.37257	4.20079	-4.17177	2.12e-51	7.63e-51
SFRP2	3.05521	8.42518	5.36997	1.59e-48	4.66e-48
ABCC8	4.36393	2.54423	-1.8197	4.42e-23	6.63e-23
DPH7	4.91588	2.49224	-2.42365	1.25e-57	2.16e-56
FEN1	1.74918	3.30181	1.55262	8.93e-56	5.83e-55
ADAM19	0.418003	2.72464	2.30664	5.11e-54	2.46e-53
SGSH	4.13671	2.60337	-1.53334	1.74e-57	2.3e-56
SNRPEP4	2.73034	0.658947	-2.07139	5.22e-57	4.99e-56
SERF2	8.07315	6.01606	-2.05709	1.19e-57	2.16e-56
KCTD5	2.24924	3.76241	1.51317	1.25e-57	2.16e-56
NUDT22	4.77744	3.00328	-1.77416	1.49e-57	2.18e-56
ACAT1	5.34535	2.83665	-2.5087	2e-57	2.46e-56
ASB3	2.06965	0.464784	-1.60486	1.21e-57	2.16e-56
KALRN	2.70873	1.15165	-1.55709	5.7e-55	3.14e-54
VMO1	0.644867	2.35173	1.70687	3.91e-55	2.22e-54
SLC25A36	4.64468	2.82624	-1.81844	6.22e-57	5.74e-56
DNAJB6	4.18653	2.6605	-1.52604	1.21e-57	2.16e-56
MT-TY	0	2.87298	2.87298	1.62e-63	2.42e-61
MYO7B	0.560184	2.08971	1.52952	9.05e-30	1.51e-29
RNVU1-18	2.60683	0.00919681	-2.59763	5.18e-61	5.99e-59
GUCA1C	3.65094	0.373857	-3.27708	7.69e-53	3.2e-52
ARNTL2	0.609347	2.58421	1.97487	3.18e-55	1.84e-54
PGD	3.7613	5.27402	1.51272	3.34e-56	2.41e-55
TMED3	6.32423	2.98918	-3.33505	1.25e-57	2.16e-56
PMM2	4.0964	1.60155	-2.49485	1.44e-57	2.16e-56
RGPD5	2.2848	0.00242105	-2.28237	4.6e-59	3.96e-57
NAGA	2.20833	4.17193	1.9636	1.21e-57	2.16e-56
CCDC110	2.43608	0.49231	-1.94377	7.55e-55	4.05e-54
NDUFA11	6.33988	3.25292	-3.08696	1.27e-57	2.16e-56
GPX2	2.8629	7.39482	4.53192	2.51e-50	8.32e-50
AC138969.1	6.14507	0.0712718	-6.0738	1.2e-57	2.16e-56
ZNF33B	4.13547	2.45265	-1.68283	6.53e-55	3.55e-54
XIST	3.08121	1.08005	-2.00116	3.12e-15	4.15e-15
COL6A2	4.99079	7.44929	2.4585	8.61e-46	2.2e-45
RCC2	3.15997	5.26906	2.10909	1.7e-56	1.35e-55
LAMA4	1.42029	3.35286	1.93257	8.19e-52	3.08e-51
CD3D	0.641507	2.73246	2.09095	8.38e-51	2.87e-50
AC009065.2	0.427472	2.48901	2.06154	1.12e-50	3.81e-50
RFTN1	1.50523	3.52531	2.02008	1.73e-53	7.77e-53
MCCC1	4.3236	2.71737	-1.60623	1.25e-54	6.49e-54
CTRL	8.99674	0.30608	-8.69066	1.32e-57	2.16e-56
LINC00339	5.58213	3.33803	-2.2441	1.94e-51	7.01e-51
RIC3	3.94959	0.678011	-3.27158	1.8e-57	2.34e-56
GPT2	5.47857	2.54978	-2.92879	8.13e-52	3.05e-51
TXNDC5	5.80288	1.38513	-4.41774	1.25e-57	2.16e-56
MARVELD1	2.0227	4.8199	2.7972	6e-57	5.59e-56
TIMP2	4.897	6.93347	2.03647	7.31e-49	2.18e-48
FCGR3A	1.70334	4.26904	2.5657	9.22e-48	2.59e-47
GAS5	8.25536	5.49647	-2.75889	2.27e-57	2.67e-56
AC023509.1	2.0878	0.130299	-1.9575	1.2e-57	2.16e-56
TUT4	3.95613	1.30487	-2.65126	1.21e-57	2.16e-56
MYL9	4.87927	7.14549	2.26622	6.26e-46	1.61e-45
AHNAK	3.69292	5.83149	2.13857	1.93e-52	7.68e-52
LTO1	3.20705	1.6177	-1.58935	1.21e-57	2.16e-56
IGLV3-27	0.0846415	1.87495	1.79031	7.42e-43	1.7e-42
MMP7	4.55284	8.25846	3.70562	4.06e-41	8.79e-41
IGHV4-61	0.252135	1.93801	1.68587	2.51e-36	4.8e-36
CRELD2	5.51047	3.2716	-2.23888	7.3e-55	3.93e-54
CDS1	1.42859	3.27727	1.84868	3.84e-55	2.19e-54
SLC40A1	3.95507	5.65697	1.7019	3.14e-45	7.86e-45
RPL37A	10.1344	6.77764	-3.35676	1.14e-57	2.16e-56
TRIM31	0.278597	2.99731	2.71871	2.25e-44	5.43e-44
CAPN9	0.14373	2.274	2.13027	2.12e-48	6.17e-48
POLE	3.11817	1.42927	-1.6889	1.9e-57	2.39e-56
NOP56	5.71693	4.08977	-1.62717	1.32e-57	2.16e-56
PIK3C3	3.23649	1.44159	-1.7949	1.21e-57	2.16e-56
CAMK2N2	3.6263	1.04704	-2.57926	3.37e-49	1.03e-48
OASL	0.27184	2.81629	2.54445	3.18e-51	1.13e-50
FAM160B2	5.08334	3.24032	-1.84302	1.21e-57	2.16e-56
GPRC5C	5.28124	3.28564	-1.9956	4.65e-53	1.99e-52
SLC16A4	0.573003	2.73218	2.15918	9.24e-54	4.29e-53
ABHD17C	1.83979	4.22282	2.38303	2.34e-53	1.03e-52
RNF144A-AS1	2.66721	0.442967	-2.22425	6.99e-55	3.77e-54
WBP1L	2.65184	4.63902	1.98718	1.44e-57	2.16e-56
YWHAB	4.42276	6.47258	2.04982	1.2e-57	2.16e-56
WAS	1.17874	2.77991	1.60116	3.12e-45	7.8e-45
C6orf106	3.52824	5.08269	1.55445	1.44e-57	2.16e-56
ZNF337	2.69464	0.745782	-1.94886	1.21e-57	2.16e-56
PIGP	3.68993	1.45969	-2.23024	1.36e-57	2.16e-56
APOC1	2.5607	5.32253	2.76184	6.69e-42	1.48e-41
SNORD60	0	1.73927	1.73927	4.47e-64	8.03e-62
SGPP2	1.07219	3.99385	2.92166	2.72e-53	1.19e-52
LARGE2	3.80725	1.82547	-1.98178	1.59e-51	5.81e-51
MT1X	8.28016	4.99431	-3.28586	5.68e-53	2.41e-52
EIF4E	3.17047	1.53162	-1.63885	1.21e-57	2.16e-56
CCDC84	3.9318	2.15385	-1.77795	2.69e-57	3.01e-56
IFRD1	5.81446	2.61404	-3.20042	1.32e-57	2.16e-56
C1QTNF5	3.13096	0	-3.13096	1.03e-66	4.23e-64
CHMP4B	4.97816	7.37381	2.39565	1.2e-57	2.16e-56
SNHG8	7.47174	5.57033	-1.90141	1.29e-50	4.36e-50
AC007192.2	1.6966	0	-1.6966	1.62e-58	1.3e-56
HERPUD1	7.18746	4.93949	-2.24796	1.05e-55	6.76e-55
IGHJ3	0	3.03544	3.03544	5.03e-56	3.47e-55
RAB7A	5.04494	6.69517	1.65023	1.31e-57	2.16e-56
DGKZ	4.59601	3.08552	-1.51049	1.03e-56	8.72e-56
PDCD2	4.56123	2.75829	-1.80293	1.49e-57	2.18e-56
HDDC2	4.48483	2.78249	-1.70234	7.14e-57	6.41e-56
NBPF8	3.14608	0.804348	-2.34173	1.21e-57	2.16e-56
DYNLT3	2.46394	4.05064	1.58669	4.62e-57	4.54e-56
CASP3	2.302	3.86455	1.56255	1.27e-57	2.16e-56
AQP12A	6.13207	0.273059	-5.85902	2.41e-57	2.78e-56
RHOBTB3	4.81795	3.02454	-1.79341	1.04e-47	2.91e-47
FRZB	1.0282	3.34029	2.31209	1.19e-53	5.48e-53
STX6	1.50003	3.15291	1.65288	1.77e-57	2.32e-56
AGAP5	2.78524	0.102842	-2.68239	1.21e-57	2.16e-56
SLC2A3	1.97576	3.52561	1.54985	1.24e-33	2.23e-33
TRIOBP	3.72434	2.04715	-1.67719	3.9e-56	2.77e-55
WDFY2	3.17937	1.23468	-1.94469	1.83e-57	2.36e-56
PSMD6	6.66162	2.79101	-3.87062	1.34e-57	2.16e-56
PIK3IP1	2.40423	4.40803	2.0038	2.72e-56	2.02e-55
GOLGA8B	7.10834	1.79196	-5.31638	1.2e-57	2.16e-56
KCTD12	1.9134	4.39788	2.48448	1.25e-56	1.03e-55
PHLDA3	3.30791	4.84002	1.5321	2.29e-46	5.98e-46
TUBE1	3.27109	1.27533	-1.99576	1.21e-57	2.16e-56
RBM23	4.05566	2.54034	-1.51531	4.79e-57	4.66e-56
PLAT	2.14187	5.63058	3.48871	6.96e-53	2.91e-52
S100A4	4.26244	7.44992	3.18748	1.67e-47	4.63e-47
STX16-NPEPL1	1.99072	0.315785	-1.67494	5.22e-57	4.99e-56
WASH2P	3.35932	1.24532	-2.114	1.21e-57	2.16e-56
MTPN	3.03301	5.40384	2.37083	1.23e-57	2.16e-56
UBE2F	5.03465	3.05137	-1.98328	1.54e-57	2.21e-56
B4GALT5	2.27619	4.96064	2.68446	1.34e-57	2.16e-56
RF00002	2.80982	0.0208693	-2.78895	1.67e-64	3.32e-62
SLX1B	2.09728	0.0164395	-2.08084	8.65e-58	2.16e-56
RABL6	5.25664	3.66306	-1.59359	4.39e-57	4.36e-56
PLIN5	5.72801	0.716856	-5.01115	2.99e-57	3.26e-56
ITPRID2	6.18157	4.45591	-1.72566	3.65e-50	1.19e-49
MAB21L4	0.438233	2.07445	1.63621	1.81e-46	4.75e-46
FAM214A	4.20084	2.03118	-2.16967	1.44e-57	2.16e-56
CTSS	2.55578	5.49027	2.93449	3.63e-51	1.28e-50
AL031600.3	1.56626	0	-1.56626	1.19e-59	1.14e-57
RF01882	1.78605	0	-1.78605	2.75e-39	5.65e-39
RAB20	3.29832	4.96925	1.67093	3.52e-56	2.52e-55
MDFI	1.14846	3.72431	2.57586	5.94e-51	2.06e-50
MUC6	5.52364	3.87274	-1.6509	1.66e-14	2.19e-14
SNRPGP2	1.0906	2.85194	1.76134	8.12e-56	5.33e-55
ATP5F1D	6.69498	4.74357	-1.95141	1.42e-55	8.89e-55
RILPL2	0.882637	2.46441	1.58177	1.21e-57	2.16e-56
MUC5B	1.4338	3.34314	1.90934	5.65e-20	8.08e-20
TMEM266	1.87138	0.336911	-1.53447	2.18e-55	1.31e-54
MIR25	0	2.31753	2.31753	1.62e-63	2.42e-61
RNY4P10	0	1.68048	1.68048	1.62e-63	2.42e-61
RND3	1.63717	3.89732	2.26015	1.04e-55	6.72e-55
MGST1	5.64654	3.10449	-2.54205	2.86e-56	2.11e-55
RAB32	2.41562	4.54152	2.12589	8.9e-52	3.33e-51
NBDY	2.66205	4.68559	2.02354	1.27e-57	2.16e-56
COL14A1	1.60474	3.7837	2.17896	4.73e-43	1.09e-42
FTL	8.80893	12.8379	4.02901	2.7e-57	3.01e-56
HLA-DMA	3.43553	5.21581	1.78028	6.49e-43	1.49e-42
PM20D1	4.55775	0.59903	-3.95872	2.44e-49	7.55e-49
AC010132.3	2.06824	0.0080625	-2.06018	7.69e-58	2.16e-56
AC005288.1	1.95704	3.50898	1.55194	1.13e-55	7.21e-55
COL6A3	3.82756	5.95571	2.12815	1.39e-36	2.68e-36
SEMA6D	2.58109	0.735026	-1.84607	1.85e-54	9.38e-54
DST	4.58518	2.62245	-1.96273	1.21e-57	2.16e-56
AKR7L	3.0528	1.14675	-1.90604	2.4e-48	6.96e-48
ACTG1	8.87989	11.2883	2.40838	1.13e-56	9.48e-56
AC125494.1	2.77686	0.0813885	-2.69548	1.21e-57	2.16e-56
FAHD2A	4.00258	1.74401	-2.25857	1.21e-57	2.16e-56
AC080038.1	2.09663	4.61159	2.51497	3.96e-50	1.29e-49
ABHD17A	4.3306	2.69571	-1.63489	1.68e-57	2.26e-56
GASK1B	1.80317	3.45397	1.6508	2.43e-48	7.06e-48
UPK3BL1	4.21069	0.305002	-3.90569	5.92e-58	2.16e-56
IGFL2	0.0674262	2.17278	2.10536	1.28e-51	4.71e-51
ARID5B	1.16922	2.98105	1.81183	2.26e-55	1.35e-54
INO80B	4.04684	1.78596	-2.26088	3.75e-57	3.87e-56
AC068831.4	3.09177	0	-3.09177	4.17e-66	1.33e-63
BASP1	1.14493	4.137	2.99207	3.56e-55	2.04e-54
AL513314.2	2.32343	0.0653119	-2.25812	1.2e-57	2.16e-56
MRVI1	1.17032	2.68561	1.5153	1.05e-45	2.69e-45
RBPMS	5.23162	3.28414	-1.94748	1.43e-56	1.16e-55
AP005264.5	3.16785	0.10066	-3.06719	3.33e-57	3.54e-56
ZNF493	2.48155	0.6843	-1.79725	1.23e-57	2.16e-56
TPRG1L	3.84806	5.44092	1.59286	1.21e-57	2.16e-56
NRG4	3.73368	0.46693	-3.26674	8.5e-57	7.42e-56
TMEM120B	3.00865	1.38049	-1.62816	2.07e-57	2.51e-56
B3GALT4	1.37975	3.15524	1.77549	1.93e-57	2.41e-56
GPX1	5.48072	7.70292	2.2222	2.09e-56	1.62e-55
BMP4	1.27383	3.64489	2.37106	6.14e-51	2.13e-50
PNMA1	1.85967	4.78156	2.92189	1.51e-57	2.19e-56
POF1B	1.39567	3.40642	2.01075	2.71e-43	6.28e-43
COPS9	5.83556	4.21728	-1.61828	7.02e-56	4.67e-55
FOXQ1	0.821086	4.25977	3.43868	6.66e-51	2.3e-50
CHIC2	2.26237	3.8785	1.61612	1.01e-56	8.59e-56
ACTA2	4.86349	7.4297	2.5662	7.1e-43	1.63e-42
HSD11B1	0.782683	2.7364	1.95371	1.65e-47	4.56e-47
ADH1B	4.24591	2.29822	-1.94769	6e-30	1.01e-29
ARL17A	2.34177	0.109411	-2.23236	1.21e-57	2.16e-56
SYT11	0.888773	2.90696	2.01819	2.5e-55	1.48e-54
PGM3	4.4647	2.64399	-1.82071	9.27e-57	7.99e-56
CPA4	2.94526	0.424872	-2.52039	1.11e-54	5.81e-54
ZNF280D	3.7256	1.52433	-2.20127	1.21e-57	2.16e-56
AC093673.1	1.14345	3.74871	2.60527	6.11e-57	5.66e-56
IGLV2-8	0.870259	3.61539	2.74513	1.61e-37	3.17e-37
GSTP1	7.00438	8.66329	1.65891	1.55e-45	3.92e-45
TNFRSF1B	1.80245	4.22244	2.42	5.15e-56	3.53e-55
RPL41P1	0	7.40855	7.40855	1.23e-64	2.49e-62
NORAD	4.55944	6.17745	1.61801	1.27e-57	2.16e-56
MSLN	0.363662	6.2517	5.88804	2.23e-49	6.9e-49
HLA-K	0.884598	2.64889	1.76429	3.76e-44	8.98e-44
IGHV1-2	0.445648	3.57253	3.12688	1.41e-41	3.09e-41
RRAD	1.04435	2.62748	1.58313	1.31e-42	2.98e-42
ASPSCR1	3.64011	1.73933	-1.90078	5.06e-56	3.47e-55
NPIPP1	3.47878	1.51192	-1.96687	1.25e-57	2.16e-56
CD82	3.5472	5.25522	1.70802	2.46e-54	1.23e-53
FNDC10	0.487052	2.49283	2.00578	3.56e-57	3.72e-56
GJB2	0.590359	4.76904	4.17868	1.32e-49	4.15e-49
CYP4F3	0.237829	1.82659	1.58876	4.12e-47	1.12e-46
CCL19	1.03053	4.27551	3.24498	5.19e-37	1.01e-36
GPR89B	3.05627	0.686166	-2.3701	1.68e-57	2.26e-56
ERVE-1	3.51679	0.556187	-2.9606	1.13e-53	5.22e-53
CU633906.1	1.70307	0.00957387	-1.69349	1.56e-57	2.22e-56
TGOLN2	4.06682	5.6662	1.59939	1.51e-56	1.21e-55
EIF3C	7.14092	0.885302	-6.25562	1.2e-57	2.16e-56
P4HA2	5.18369	3.3759	-1.80779	4.24e-54	2.06e-53
ANKRD37	3.29762	1.75599	-1.54163	2.69e-49	8.29e-49
INAFM2	2.13728	4.20249	2.06522	1.21e-57	2.16e-56
CCL5	1.22134	4.16883	2.94749	6.26e-55	3.42e-54
ATG16L2	3.57407	1.91251	-1.66157	2.41e-56	1.82e-55
POLD4	5.60942	3.70563	-1.90379	2.15e-57	2.57e-56
ZNF706	6.61776	3.58323	-3.03453	1.2e-57	2.16e-56
CLIC4	3.39853	5.30696	1.90843	7.85e-51	2.69e-50
GCSHP5	2.57104	0.102786	-2.46826	9.98e-58	2.16e-56
TCEAL9	4.18569	5.78719	1.6015	6.11e-56	4.11e-55
NOSTRIN	3.90308	2.37576	-1.52732	2.57e-50	8.51e-50
PDHA1	5.94183	3.74566	-2.19617	1.2e-57	2.16e-56
ZMAT1	2.95971	1.38999	-1.56971	3.84e-51	1.35e-50
FP236383.2	8.58478	0.0147443	-8.57004	2.34e-64	4.54e-62
RPL21	8.68161	6.85771	-1.8239	6.09e-54	2.89e-53
MTND4P12	0.426759	3.68551	3.25875	2.7e-48	7.81e-48
SPAG4	4.81696	2.42676	-2.3902	5.69e-52	2.16e-51
MMP14	3.93994	7.52412	3.58418	2.39e-52	9.45e-52
NPIPA8	1.56881	0.00367547	-1.56513	5.25e-48	1.49e-47
CYP51A1	3.45824	1.32955	-2.12869	7.79e-57	6.86e-56
NPIPA7	3.51322	0.00907579	-3.50414	5.96e-64	1.05e-61
C19orf48	5.25221	3.74407	-1.50814	1.56e-46	4.1e-46
LEMD1	0.115992	2.06999	1.954	1.49e-49	4.69e-49
RRM2	0.588752	2.50134	1.91258	8.92e-47	2.38e-46
SNHG7	5.8083	3.08756	-2.72074	2.68e-55	1.58e-54
CCDC159	4.39408	2.29653	-2.09756	2.22e-57	2.63e-56
SREK1	4.5197	2.18714	-2.33256	1.21e-57	2.16e-56
MST1	4.0479	1.16401	-2.88389	1.93e-57	2.41e-56
LPCAT3	4.50807	2.06306	-2.44501	1.8e-57	2.34e-56
CCL21	2.25242	4.77303	2.52062	7.32e-30	1.23e-29
SLC16A10	2.80882	0.715298	-2.09352	9.4e-53	3.88e-52
CDC42EP5	2.7378	4.89197	2.15417	3.17e-46	8.25e-46
VSTM2L	0.917173	4.23035	3.31318	7.44e-53	3.1e-52
LYRM9	3.20285	1.0893	-2.11355	7.27e-57	6.49e-56
CD109	0.283062	2.26514	1.98208	3.01e-53	1.31e-52
GLS2	4.45798	0.191884	-4.2661	1.23e-57	2.16e-56
PLBD1	3.11854	5.05666	1.93812	1.04e-43	2.45e-43
SARS2	3.88792	1.35297	-2.53495	1.23e-57	2.16e-56
INS	10.0349	8.36016	-1.67472	0.00408101	0.00441561
FERMT1	0.855077	3.49741	2.64234	1.44e-50	4.84e-50
GSTT2B	3.21297	1.24495	-1.96802	1.83e-49	5.68e-49
ECHDC2	6.86031	2.61694	-4.24337	1.2e-57	2.16e-56
PIK3R2	3.04689	0.290927	-2.75596	1.21e-57	2.16e-56
EGR2	0.441614	2.73646	2.29485	1.91e-53	8.52e-53
TTYH1	3.68383	0.822734	-2.8611	1.04e-52	4.28e-52
FAM3D	0.465433	3.73018	3.26474	8.5e-47	2.27e-46
ADAM12	0.14795	2.15294	2.00499	1.39e-51	5.12e-51
PLEKHA6	2.24315	3.92654	1.68339	2.17e-50	7.21e-50
NPHS1	3.71402	0.530684	-3.18333	2.49e-56	1.87e-55
RPS28	8.78567	7.20411	-1.58156	1.18e-51	4.36e-51
RAB10	3.85257	5.36117	1.5086	1.6e-56	1.28e-55
RPS15	8.98036	7.22419	-1.75617	4.81e-55	2.69e-54
CSTA	1.1786	2.76622	1.58762	7.45e-38	1.48e-37
AC006128.1	3.05496	1.45397	-1.60099	5.29e-54	2.53e-53
ANPEP	7.84925	4.48071	-3.36854	6.96e-44	1.65e-43
DHCR24	3.3902	5.42734	2.03714	2.22e-46	5.8e-46
GPSM3	1.83381	4.26237	2.42856	6.1e-55	3.34e-54
NCBP3	3.91213	1.98737	-1.92477	1.21e-57	2.16e-56
NDUFAF6	2.87885	1.24924	-1.62961	5.5e-57	5.22e-56
PABPC1L	5.30298	2.41968	-2.8833	1.25e-57	2.16e-56
RENBP	1.11029	2.70243	1.59215	2.82e-49	8.7e-49
EPB41L4A-AS1	6.10894	2.85793	-3.25101	1.8e-57	2.34e-56
MEG9	2.21169	0.416953	-1.79474	1.6e-50	5.37e-50
ENC1	3.1096	4.72648	1.61688	8.83e-43	2.01e-42
AC138932.1	2.78406	0.340071	-2.44399	1.23e-57	2.16e-56
COCH	3.41087	0.675743	-2.73512	4.72e-51	1.65e-50
MAML2	1.03219	2.60469	1.57249	1.34e-54	6.92e-54
HSF4	5.70892	2.0653	-3.64362	1.21e-57	2.16e-56
CCDC107	4.52239	2.66126	-1.86113	4.54e-54	2.2e-53
PPP1R14C	0.374055	2.53651	2.16245	2.55e-54	1.27e-53
AFAP1	1.22659	3.05397	1.82738	6.44e-56	4.32e-55
ELF4	1.05283	3.58706	2.53423	4.09e-57	4.13e-56
ELP2	4.41561	2.56955	-1.84606	1.32e-57	2.16e-56
PKM	5.70084	7.71214	2.01129	3.98e-55	2.25e-54
KRT6B	0.348471	2.60259	2.25412	1.31e-38	2.65e-38
FADS3	3.87475	2.09539	-1.77935	2.58e-56	1.92e-55
IGFBP3	2.52812	6.86419	4.33607	4.19e-55	2.36e-54
GZMA	0.502501	2.77863	2.27613	2.22e-55	1.33e-54
FUCA1	3.0289	5.32495	2.29605	1.21e-57	2.16e-56
PLCXD2	2.42415	0.54358	-1.88057	1.11e-54	5.81e-54
SLC25A45	4.11427	1.07693	-3.03734	2.74e-57	3.04e-56
TDH	2.66851	0.179128	-2.48938	2.77e-55	1.62e-54
AC139256.2	2.89313	0.419589	-2.47354	1.21e-57	2.16e-56
PDK2	4.67826	2.20177	-2.4765	1.22e-56	1.01e-55
IGLV1-51	1.2654	4.98116	3.71576	2.7e-44	6.51e-44
IL3RA	1.38694	3.15477	1.76783	2.96e-56	2.17e-55
FBLN2	1.78732	4.55956	2.77223	2.86e-50	9.43e-50
SCG2	2.38758	4.0436	1.65601	5.31e-19	7.48e-19
EIF2B4	4.72981	3.01259	-1.71722	1.21e-57	2.16e-56
ITGA3	3.51508	5.44032	1.92524	1.48e-48	4.35e-48
ARHGEF4	3.8269	1.17166	-2.65524	1.43e-56	1.16e-55
ZNF410	3.34905	0.39993	-2.94912	1.21e-57	2.16e-56
S100A2	0.776712	3.74043	2.96372	4.18e-44	9.98e-44
TK1	1.6285	3.99376	2.36526	1.55e-48	4.56e-48
SLC9B2	1.12935	2.65705	1.5277	2.23e-44	5.4e-44
IGHV4-31	0.104811	2.97394	2.86913	1.48e-53	6.73e-53
ZBTB16	3.07372	1.11364	-1.96008	1.53e-45	3.87e-45
CLK1	6.26966	4.29016	-1.9795	1.65e-57	2.24e-56
MUC5AC	0.208727	3.31587	3.10714	1.27e-39	2.64e-39
TOM1L1	3.94933	2.34296	-1.60637	4.48e-56	3.12e-55
SLC31A2	3.02903	0.675872	-2.35316	4.09e-57	4.13e-56
NACA	8.5729	5.85788	-2.71502	1.19e-57	2.16e-56
ACSF2	4.17192	2.5498	-1.62212	2.74e-51	9.78e-51
INPP5J	2.80733	0.955213	-1.85212	4.56e-56	3.17e-55
MRPL53	4.92611	1.52108	-3.40503	1.21e-57	2.16e-56
FKBP11	6.8001	3.04244	-3.75765	2.17e-56	1.67e-55
PMS2P1	1.02787	2.78036	1.75248	1.21e-57	2.16e-56
RGL3	4.97226	2.47896	-2.4933	7.27e-57	6.49e-56
KCTD11	2.04496	3.56731	1.52235	1.25e-57	2.16e-56
WDR74	4.4458	2.79433	-1.65147	1.59e-57	2.22e-56
MAFB	2.23774	4.27108	2.03334	4.92e-46	1.27e-45
AC012615.3	1.77009	0.000207689	-1.76988	6.34e-66	1.99e-63
GSTO2	3.75268	1.73417	-2.01851	2.76e-56	2.05e-55
AL132780.3	2.05262	0.000127308	-2.05249	4.15e-64	7.77e-62
PDE4DIP	3.58599	1.6328	-1.95319	1.21e-57	2.16e-56
HCG25	3.46924	0.30732	-3.16192	1.21e-57	2.16e-56
AC008894.2	3.12566	0.026483	-3.09918	1.2e-57	2.16e-56
STS	0.940552	2.73169	1.79113	1.4e-55	8.76e-55
LMO3	3.20282	0.602996	-2.59983	2.18e-55	1.31e-54
CA12	4.13652	2.56268	-1.57385	6.21e-28	1.01e-27
SOX4	2.20958	4.39422	2.18464	2.93e-53	1.28e-52
FMC1-LUC7L2	2.7033	0.0075004	-2.6958	1.21e-57	2.16e-56
MOK	2.89195	1.37187	-1.52007	6.9e-56	4.6e-55
MGLL	1.99227	4.41379	2.42152	1.46e-54	7.51e-54
AL355816.2	2.0167	0	-2.0167	6.67e-65	1.64e-62
APOBEC1	0.0225273	1.87809	1.85556	1.78e-53	7.99e-53
VEGFA	5.81097	3.90962	-1.90134	3.07e-51	1.09e-50
CBS	5.98003	0.0906263	-5.88941	1.2e-57	2.16e-56
PTGIS	1.02381	3.53157	2.50776	7.5e-47	2.01e-46
IGHV1-69D	0.368659	3.60092	3.23226	7.15e-46	1.83e-45
GTF2IRD2	3.35097	0.510962	-2.84001	1.21e-57	2.16e-56
AC009065.5	0.658311	2.55395	1.89563	6.31e-47	1.69e-46
ELK3	1.74071	4.20738	2.46667	7.66e-57	6.77e-56
AC091564.4	1.55573	0	-1.55573	1.03e-66	4.23e-64
KLHDC4	3.99838	1.97578	-2.0226	1.21e-57	2.16e-56
PGGHG	8.08703	4.06705	-4.01998	2.52e-55	1.49e-54
IGHV2-26	0.135719	2.53815	2.40243	2.54e-47	6.96e-47
GABRE	3.49528	1.85437	-1.64091	4.42e-45	1.1e-44
CD300LF	0.331924	1.8846	1.55267	1.67e-51	6.08e-51
SCARA3	1.28062	3.17294	1.89232	3e-48	8.64e-48
SPTLC2	1.72281	3.56222	1.83941	1.21e-57	2.16e-56
PLEK	0.772312	2.53928	1.76697	7.44e-48	2.09e-47
AMBP	5.18333	3.39764	-1.78569	4.17e-16	5.62e-16
RARRES3	2.46304	5.58754	3.12449	6.59e-54	3.11e-53
NDUFB8	5.61429	3.98536	-1.62893	3.84e-56	2.72e-55
GGA2	5.31191	3.55054	-1.76136	4.11e-56	2.9e-55
MTCP1	3.54549	0.4913	-3.05419	1.21e-57	2.16e-56
RNF31	4.38693	2.26294	-2.124	1.21e-57	2.16e-56
LINC01238	2.07583	0.318773	-1.75706	3.18e-54	1.57e-53
CSDC2	3.86535	1.29711	-2.56824	1.18e-45	2.99e-45
FGF12	1.91273	0.395906	-1.51682	4.72e-55	2.64e-54
RAB26	4.24685	1.96263	-2.28423	1.81e-43	4.23e-43
HAVCR2	0.785199	2.46345	1.67825	4.22e-48	1.21e-47
IGHM	1.97663	6.26684	4.29021	2.47e-42	5.54e-42
MIR103A2	0	1.60458	1.60458	1.23e-64	2.49e-62
IRAK2	0.802611	2.72665	1.92404	1.17e-53	5.4e-53
C11orf98	4.28916	2.19901	-2.09015	1.21e-57	2.16e-56
SERPINB5	0.152948	3.54188	3.38893	1.42e-47	3.93e-47
ETV7	0.680235	2.22369	1.54346	9.25e-51	3.15e-50
INTS11	5.80283	3.5625	-2.24033	1.2e-57	2.16e-56
HLA-DQB1	2.12328	4.80113	2.67785	6.51e-44	1.54e-43
IGLV1-40	1.05104	5.57896	4.52792	2.24e-47	6.17e-47
STMN2	1.01435	3.13025	2.11591	2.51e-43	5.83e-43
CAMK2N1	2.09786	5.84752	3.74965	1.87e-57	2.39e-56
LHFPL6	2.59181	4.52884	1.93703	1.26e-49	3.96e-49
RCL1	3.60244	1.79653	-1.80591	1.86e-53	8.32e-53
BAK1	2.53202	4.05449	1.52247	1.34e-54	6.92e-54
IGHV2-70	0.19833	2.07338	1.87505	1.25e-39	2.59e-39
ZNF577	2.70155	1.07569	-1.62586	1.62e-57	2.23e-56
UBE2L6	3.33315	5.2628	1.92965	6.16e-54	2.92e-53
CDC20	0.456575	3.14118	2.6846	1.53e-54	7.88e-54
PLEKHG1	0.644568	2.47374	1.82917	2.28e-56	1.75e-55
RHOXF1P1	2.4011	0.378506	-2.02259	1.51e-50	5.08e-50
HEXA	4.67177	2.93685	-1.73493	1.36e-57	2.16e-56
SYBU	5.35693	2.21527	-3.14166	7.74e-55	4.15e-54
HERC1	3.71599	2.08946	-1.62654	2e-57	2.46e-56
SSC5D	0.757069	2.51456	1.75749	2.64e-50	8.72e-50
MGAT2	3.31827	1.17428	-2.14399	1.9e-57	2.39e-56
SMG1P1	2.03495	0.0466486	-1.98831	1.21e-57	2.16e-56
AC116533.1	7.69339	4.39772	-3.29567	2.61e-57	2.96e-56
PPIP5K2	3.26931	1.55063	-1.71867	1.21e-57	2.16e-56
TPTEP1	2.0998	0.368906	-1.73089	1.03e-55	6.61e-55
GSTM2	5.7711	1.23506	-4.53604	1.21e-57	2.16e-56
HAGH	4.71468	2.83626	-1.87842	2.21e-56	1.7e-55
AZGP1	7.60519	4.25164	-3.35355	4.27e-51	1.5e-50
AC092868.1	0.304304	2.47284	2.16854	1.23e-45	3.12e-45
GMDS-DT	2.28914	0.413308	-1.87584	1.21e-57	2.16e-56
PSCA	0.618175	5.2823	4.66412	1.68e-38	3.39e-38
CTRB1	13.4814	5.2833	-8.19808	2.52e-52	9.94e-52
VXN	1.6494	0.125175	-1.52422	1.31e-56	1.08e-55
SERF1B	3.61327	0.177185	-3.43608	1.21e-57	2.16e-56
IFNGR2	3.66484	5.59695	1.93211	6.9e-56	4.6e-55
MCM6	1.47966	3.26103	1.78137	1.43e-56	1.16e-55
MAPK8IP3	5.12958	3.05565	-2.07392	2.56e-57	2.91e-56
DTNA	3.43234	0.697974	-2.73437	2e-57	2.46e-56
AQP12B	7.09325	0.296991	-6.79626	1.61e-57	2.23e-56
PPP1R14BP3	1.39791	4.74624	3.34833	1.29e-57	2.16e-56
UBQLN2	2.11905	3.91123	1.79218	1.21e-57	2.16e-56
DNAJC4	5.4177	3.84891	-1.56879	1.53e-56	1.23e-55
LRRC37A2	2.67318	0.566529	-2.10665	1.23e-57	2.16e-56
GPSM1	3.89642	2.29029	-1.60613	9.61e-49	2.85e-48
KIF4A	0.112693	1.63764	1.52494	8.28e-57	7.25e-56
HOXB6	0.651407	2.60821	1.9568	2.48e-51	8.88e-51
ANLN	0.317709	2.26418	1.94647	1.35e-50	4.55e-50
SYTL1	6.08272	3.09499	-2.98773	3.32e-57	3.53e-56
AC135983.2	2.78006	0.660564	-2.1195	1.21e-57	2.16e-56
CCL14	3.14813	0.522644	-2.62548	4.31e-57	4.29e-56
IL4I1	0.388363	1.95817	1.56981	8.35e-54	3.9e-53
KIFC3	5.1849	3.10604	-2.07886	1.93e-57	2.41e-56
RPS23	9.41438	7.03819	-2.37619	1.17e-57	2.16e-56
PLAUR	1.70234	4.62176	2.91942	3.31e-50	1.09e-49
OPN1SW	0.0745097	1.65813	1.58362	3.82e-58	2.16e-56
SLFN5	1.10249	2.81248	1.71	5.59e-53	2.37e-52
PLCB3	2.20792	3.97828	1.77035	2.47e-50	8.19e-50
CD58	1.88667	3.73245	1.84578	2e-51	7.24e-51
NDUFA13	6.02222	3.67193	-2.35029	2.74e-57	3.04e-56
INO80B-WBP1	2.868	0.0108731	-2.85713	5.83e-58	2.16e-56
GPR89A	3.2034	0.725915	-2.47749	1.23e-57	2.16e-56
AKAP8L	5.13773	3.42498	-1.71275	1.62e-57	2.23e-56
KRT23	1.02646	3.31715	2.29068	7.3e-37	1.42e-36
KPNA2P3	1.99569	0	-1.99569	1.03e-66	4.23e-64
LRCH4	4.65209	2.07688	-2.57522	1.25e-57	2.16e-56
NDUFA8	3.87766	5.39841	1.52075	1.29e-57	2.16e-56
GPNMB	2.69326	5.04382	2.35057	2.99e-44	7.18e-44
TMEM200A	0.520468	2.06796	1.54749	1.6e-49	5.01e-49
ADAT2	2.50934	0.971532	-1.5378	2.89e-57	3.17e-56
IFIT2	0.827869	2.63194	1.80407	1.03e-54	5.4e-54
SLC44A1	2.39352	3.97237	1.57885	2.76e-53	1.21e-52
RPS23P8	3.80989	1.86348	-1.94641	2.3e-54	1.15e-53
TMEM37	2.46197	4.0903	1.62833	2.45e-44	5.9e-44
AC009630.3	1.78259	0	-1.78259	4.17e-66	1.33e-63
CTSB	5.90236	7.75142	1.84906	6.15e-50	1.98e-49
CMTM6	2.89793	5.052	2.15406	6.32e-57	5.82e-56
NPIPA5	3.30204	0.724359	-2.57768	5.29e-54	2.53e-53
SDC1	2.76336	6.76679	4.00343	3.22e-53	1.4e-52
SLC30A1	1.81162	3.44242	1.6308	8.78e-56	5.74e-55
KIAA0391	2.33627	0.700331	-1.63594	1.23e-57	2.16e-56
CCDC32	3.07393	1.44676	-1.62717	1.21e-57	2.16e-56
LXN	2.53169	4.43395	1.90226	1e-54	5.27e-54
PBXIP1	3.8434	5.74152	1.89812	1.57e-57	2.22e-56
FAM20B	2.16753	3.75904	1.59152	1.23e-57	2.16e-56
ANKRD20A5P	2.29449	0.28544	-2.00905	1.51e-56	1.21e-55
NCF4	1.37466	2.95105	1.57639	3.7e-45	9.22e-45
AC005062.1	2.33183	0.283105	-2.04873	2.87e-55	1.68e-54
LINC02086	0.017037	1.96272	1.94569	1.67e-49	5.22e-49
ABRACL	2.77388	4.52169	1.74782	3.96e-50	1.29e-49
PKD1P1	2.30431	0.00477067	-2.29954	7.69e-58	2.16e-56
TCN1	1.16305	6.07293	4.90988	2.76e-45	6.91e-45
IGLV3-10	0.471804	3.2495	2.7777	7.77e-39	1.58e-38
C11orf52	3.44575	0.0605732	-3.38518	1.2e-57	2.16e-56
HIST2H2AA3	2.84449	0.014876	-2.82961	8.59e-58	2.16e-56
SNRPB	4.90358	6.89632	1.99273	1.2e-57	2.16e-56
BATF	0.559306	3.82112	3.26181	4.04e-56	2.85e-55
SPSB3	5.37661	0.765507	-4.6111	1.21e-57	2.16e-56
PLEK2	1.95181	4.83745	2.88564	3.22e-46	8.37e-46
IFI6	3.75872	8.42713	4.6684	6.25e-55	3.42e-54
BRI3	6.54307	4.47379	-2.06928	3.32e-57	3.53e-56
GDF10	2.47487	0.34171	-2.13316	2.04e-54	1.03e-53
HKDC1	1.88749	3.45564	1.56816	3.26e-38	6.52e-38
FN1	4.34054	7.69532	3.35478	6.49e-43	1.49e-42
CRISPLD2	2.90231	4.60475	1.70244	1.03e-38	2.09e-38
CU633967.1	2.71521	0.00745841	-2.70775	9.52e-58	2.16e-56
AL627309.6	3.4845	1.68846	-1.79604	1.09e-40	2.32e-40
AC012321.1	3.27184	0	-3.27184	1.03e-66	4.23e-64
AC125611.3	3.3761	0.00282132	-3.37328	1.08e-63	1.81e-61
ARPC4-TTLL3	1.86254	0.140007	-1.72253	5.7e-55	3.14e-54
WNT2	0.0894181	2.12128	2.03186	1.89e-49	5.89e-49
DIABLO	3.92933	1.16099	-2.76834	1.21e-57	2.16e-56
TRO	3.64637	1.5558	-2.09057	9.89e-54	4.58e-53
SSR4	8.22842	5.6826	-2.54581	3.17e-51	1.13e-50
MAGED4B	2.81795	0.0037166	-2.81423	1.5e-59	1.4e-57
GNG12	3.00029	4.92118	1.9209	3.84e-55	2.19e-54
SFXN2	2.75095	1.06529	-1.68566	7.14e-56	4.75e-55
EDN1	1.77263	3.39265	1.62001	5.04e-45	1.25e-44
AMYP1	3.92723	0.158578	-3.76866	4.69e-54	2.27e-53
AC018557.1	2.19471	0	-2.19471	1.03e-66	4.23e-64
BHLHA15	6.65167	1.44109	-5.21058	2.85e-54	1.41e-53
NPIPB5	5.75618	0.245092	-5.51109	1.21e-57	2.16e-56
SLC5A1	0.673415	3.1966	2.52319	3.46e-48	9.94e-48
MXD3	2.92242	1.31358	-1.60884	6.1e-55	3.34e-54
DUSP5	1.81905	4.3443	2.52525	3.27e-53	1.42e-52
AC105446.1	0.102575	2.03465	1.93208	6.64e-58	2.16e-56
CLPSL1	4.43745	0.843003	-3.59445	1.74e-28	2.85e-28
HM13	6.75682	4.32684	-2.42998	1.63e-57	2.24e-56
AHI1	3.32391	1.62089	-1.70302	1.33e-55	8.34e-55
LITAF	4.02509	5.53052	1.50543	9.01e-49	2.68e-48
AL034369.1	4.38179	1.0678	-3.31399	2.45e-18	3.41e-18
FBXO9	5.17358	2.58256	-2.59102	1.21e-57	2.16e-56
AC087393.2	2.17885	0	-2.17885	1.03e-63	1.75e-61
SNORD19C	0	1.67364	1.67364	2.57e-61	3.09e-59
CLK4	4.05172	1.84701	-2.2047	1.21e-57	2.16e-56
TFF3	2.33295	6.35599	4.02304	9.84e-42	2.17e-41
AC009022.1	4.01243	1.32946	-2.68297	1.71e-57	2.28e-56
GP2	12.386	4.2418	-8.14416	9.08e-55	4.82e-54
NAP1L1	6.24397	4.38462	-1.85935	1.25e-57	2.16e-56
SLC24A3	0.44278	2.56214	2.11936	2.15e-57	2.57e-56
IGLV3-9	0.129117	2.37329	2.24417	8.76e-47	2.34e-46
FSCN1	1.81426	4.8952	3.08094	5.6e-57	5.28e-56
TEN1	3.66776	0.0885123	-3.57925	1.21e-57	2.16e-56
BBIP1	3.17361	1.2503	-1.92331	1.21e-57	2.16e-56
LZTS1	0.686195	2.31004	1.62385	2.52e-51	9.03e-51
SERINC1	4.57114	6.14148	1.57034	2.02e-51	7.29e-51
CRACR2B	6.88067	3.48726	-3.39341	9.42e-57	8.09e-56
LPAR5	0.352465	2.44642	2.09396	1.45e-55	9.03e-55
HNRNPH1	7.78439	4.83254	-2.95185	1.2e-57	2.16e-56
ALDOB	5.58308	3.48988	-2.0932	1.12e-21	1.65e-21
MNDA	0.876988	2.47542	1.59843	3.15e-40	6.64e-40
SUGT1	3.73701	2.1456	-1.59141	2.38e-57	2.76e-56
CD68	2.50173	0.944618	-1.55711	3.35e-38	6.7e-38
PTGES	0.661892	4.04456	3.38267	1.27e-52	5.17e-52
ANAPC15	3.97188	2.06445	-1.90743	2.07e-57	2.51e-56
BX679664.3	2.87191	1.12125	-1.75066	2.81e-56	2.07e-55
MKI67	0.232195	2.32821	2.09601	4e-53	1.72e-52
UMOD	1.60749	0.100387	-1.50711	1.95e-55	1.18e-54
MATN3	0.313825	3.32332	3.0095	8.78e-54	4.09e-53
CTSD	6.98477	9.20624	2.22147	1.76e-56	1.39e-55
NKG7	0.834539	2.63095	1.79641	7.24e-50	2.32e-49
CCND1	3.60502	5.45591	1.85089	3.18e-51	1.13e-50
SH3RF1	1.82488	3.60813	1.78325	1.48e-56	1.2e-55
PLXNB1	5.82903	3.84674	-1.98229	1.76e-55	1.08e-54
FAM153B	2.4741	0.165127	-2.30897	4.02e-57	4.08e-56
BBS1	3.59197	0.473512	-3.11846	1.21e-57	2.16e-56
ANAPC5	5.90276	3.32181	-2.58095	1.2e-57	2.16e-56
ABLIM3	1.2352	3.05867	1.82347	4.59e-50	1.49e-49
CHKB-CPT1B	2.352	0.349319	-2.00268	1.21e-57	2.16e-56
AGR2	2.58387	7.42047	4.8366	6.96e-49	2.09e-48
IGHV3-53	0.109746	2.41355	2.30381	5.93e-49	1.78e-48
CEACAM7	0.828685	3.32025	2.49156	1.34e-29	2.23e-29
GSS	2.75818	4.96195	2.20377	1.21e-57	2.16e-56
COMMD3	4.98925	2.89569	-2.09356	1.21e-57	2.16e-56
AP000346.2	2.15181	0.608271	-1.54354	3.46e-56	2.49e-55
HLA-DPA1	3.43155	5.45495	2.0234	2.71e-40	5.71e-40
GPX8	1.7444	3.7029	1.9585	1.66e-49	5.17e-49
CFAP44	2.6288	0.872889	-1.75592	1.49e-57	2.18e-56
AL353150.1	2.82505	0.793025	-2.03203	2.55e-48	7.4e-48
RNU5B-2P	0.073514	1.61416	1.54065	3.15e-59	2.86e-57
SRPX2	1.22352	3.66509	2.44157	2.73e-49	8.42e-49
NAA16	3.90907	1.81854	-2.09053	1.59e-57	2.22e-56
IGLV10-54	0.260578	2.66866	2.40808	7.8e-38	1.54e-37
CALR	6.87573	9.09309	2.21736	1.31e-57	2.16e-56
GAPDH	7.65039	10.2798	2.62937	2.1e-57	2.54e-56
ITFG2	4.26417	2.24571	-2.01846	2.84e-57	3.12e-56
GET4	4.44348	0.98704	-3.45644	1.21e-57	2.16e-56
GUSBP11	3.7776	0.218575	-3.55903	1.21e-57	2.16e-56
ARL6IP5	4.19582	6.06692	1.8711	2.79e-57	3.08e-56
F13A1	1.82557	3.60803	1.78246	2.08e-33	3.72e-33
HIST1H4I	0.222933	2.69493	2.472	1.33e-56	1.09e-55
HIST1H4H	0.424931	2.0974	1.67247	6.69e-47	1.79e-46
GPHA2	4.3067	0.778424	-3.52828	1.11e-45	2.83e-45
TOP3B	2.93018	0.078435	-2.85175	1.21e-57	2.16e-56
ERN1	3.8647	2.23701	-1.62769	8.87e-49	2.63e-48
ATP6V1G1	4.80596	6.3704	1.56444	1.36e-57	2.16e-56
BCKDHA	3.60806	1.17117	-2.43688	1.21e-57	2.16e-56
GRIN2D	0.132436	1.82648	1.69404	1.06e-55	6.82e-55
SPP1	6.06625	8.24548	2.17924	4.62e-24	7.04e-24
IGHG3	0.830709	5.23005	4.39934	2.11e-49	6.54e-49
MYEF2	3.76387	0.850578	-2.91329	1.21e-57	2.16e-56
SRSF11	6.43121	4.09108	-2.34013	1.2e-57	2.16e-56
DAPP1	0.249055	2.0242	1.77515	1.06e-48	3.13e-48
FITM1	2.53345	0.494735	-2.03872	1.27e-53	5.83e-53
STK25	6.02535	3.76326	-2.26209	1.2e-57	2.16e-56
PTGER2	0.421604	2.19642	1.77482	5.14e-53	2.19e-52
INO80E	4.60406	3.06551	-1.53855	1.25e-57	2.16e-56
CHSY1	1.69435	3.56626	1.87191	9.77e-57	8.35e-56
NBPF15	3.38776	1.65044	-1.73732	1.36e-57	2.16e-56
SPCS2P4	3.46353	0.83461	-2.62892	1.23e-57	2.16e-56
AC125232.1	2.47931	0.809998	-1.66931	1.23e-57	2.16e-56
AC114546.3	2.27575	0	-2.27575	1.03e-66	4.23e-64
AL121839.2	2.51147	0.970476	-1.54099	1.61e-53	7.29e-53
TRIM52	3.19906	1.52543	-1.67364	1.29e-57	2.16e-56
HERC3	3.79921	2.27407	-1.52514	8.45e-49	2.52e-48
HIST1H2AC	2.32077	4.61588	2.29511	3.69e-48	1.06e-47
MACF1	4.69375	2.97775	-1.71601	1.8e-57	2.34e-56
IGLV1-36	0.113334	1.82483	1.7115	6.69e-42	1.48e-41
ITGA2	0.586654	4.04299	3.45633	1.07e-56	8.98e-56
GOLGA6L4	1.76803	0.020468	-1.74756	1.2e-57	2.16e-56
KRT16	0.321381	3.95439	3.633	1.23e-44	3e-44
FAM83E	0.73953	4.04633	3.3068	6.08e-52	2.31e-51
XPNPEP1	5.55394	3.65108	-1.90287	9.35e-57	8.05e-56
TMEM51-AS1	2.5582	1.00179	-1.55641	6.42e-55	3.5e-54
SPON1	1.59722	4.05049	2.45327	3.17e-48	9.12e-48
FBXL8	4.4253	1.85788	-2.56742	1.51e-57	2.19e-56
FOXF2	0.51584	2.10763	1.59179	6.19e-53	2.6e-52
PPARG	1.07724	3.10322	2.02598	4.6e-47	1.24e-46
SFRP4	1.34312	5.4018	4.05867	3.16e-50	1.04e-49
ZNHIT3	3.97288	2.21242	-1.76046	1.68e-57	2.26e-56
LBH	2.39249	5.00977	2.61728	8.15e-55	4.35e-54
SYNDIG1	0.227671	1.99054	1.76287	1.75e-55	1.07e-54
STYK1	0.123004	1.99169	1.86869	6.38e-53	2.68e-52
EZR	4.92216	7.95304	3.03088	7.65e-56	5.06e-55
CTTNBP2NL	1.25813	2.95757	1.69944	7.02e-57	6.32e-56
ATP4A	2.18982	0.0582646	-2.13155	5.93e-56	4.01e-55
ATP5MPL	5.70436	4.10224	-1.60213	1.41e-57	2.16e-56
MTUS1	5.46134	3.42484	-2.0365	3.23e-56	2.35e-55
SMN2	3.37759	0.853376	-2.52422	4.9e-50	1.59e-49
PERP	3.57502	6.27512	2.7001	1.51e-56	1.21e-55
QTRT1	5.87677	3.4658	-2.41096	4.96e-57	4.8e-56
AC130304.1	4.11644	0	-4.11644	1.03e-66	4.23e-64
IGHV3-13	0.11429	2.26432	2.15003	3.45e-47	9.39e-47
AMY1B	1.72873	0.141836	-1.58689	3.14e-48	9.03e-48
FRMD4A	3.43459	1.08728	-2.34731	1.21e-57	2.16e-56
HOGA1	2.40867	0.845489	-1.56318	4.75e-47	1.28e-46
TMEM63A	5.28171	3.78099	-1.50072	1.88e-48	5.5e-48
INTS8	4.0125	2.28733	-1.72518	1.23e-57	2.16e-56
S100P	0.711111	7.08597	6.37486	2.33e-47	6.39e-47
SRCIN1	2.40572	0.870148	-1.53557	3.06e-49	9.4e-49
VIPR2	2.84652	0.311242	-2.53528	8.21e-57	7.19e-56
IGHG1	2.69296	7.17756	4.4846	1.36e-40	2.9e-40
PYGB	3.51629	6.12465	2.60835	1.46e-57	2.17e-56
ASNS	4.51062	2.92607	-1.58455	5.56e-47	1.5e-46
IFIT3	1.58197	3.87741	2.29544	6.82e-54	3.21e-53
LY6E	4.45656	7.29357	2.83701	1.08e-46	2.86e-46
RPP21	4.80239	2.4866	-2.31579	1.29e-57	2.16e-56
GPR132	0.30714	1.85091	1.54377	3.51e-51	1.24e-50
LOXL2	1.77197	3.89227	2.1203	4.2e-50	1.37e-49
RPL17-C18orf32	2.26939	0.00795899	-2.26143	1.48e-55	9.22e-55
CRYZL2P-SEC16B	2.01564	0.183538	-1.8321	1.21e-57	2.16e-56
NEIL1	4.36265	1.80735	-2.55529	1.59e-57	2.22e-56
HINFP	3.29672	1.56963	-1.72709	1.21e-57	2.16e-56
TBC1D30	3.00121	1.24517	-1.75604	7.79e-57	6.86e-56
TPT1-AS1	3.2626	1.01292	-2.24968	1.21e-57	2.16e-56
MIR647	0	2.70053	2.70053	1.62e-63	2.42e-61
FHL2	2.15948	4.29822	2.13874	6.98e-48	1.97e-47
PRSS2	14.6526	8.19452	-6.45804	8.53e-46	2.18e-45
CKS2	1.38118	4.61916	3.23797	3.5e-57	3.67e-56
SERPINA1	5.59807	8.28701	2.68894	3.26e-36	6.2e-36
AC099560.2	3.31053	1.26528	-2.04525	1.16e-50	3.94e-50
RN7SL1	7.46904	0	-7.46904	1.03e-66	4.23e-64
DUOXA2	0.284069	3.63804	3.35397	1.23e-45	3.14e-45
RBM25	4.93631	3.31095	-1.62535	1.21e-57	2.16e-56
IGLV1-44	0.741762	4.55994	3.81817	2.74e-45	6.87e-45
KIF2C	0.314504	2.04008	1.72557	9.09e-56	5.92e-55
TMED11P	5.97972	0.881069	-5.09865	6.77e-53	2.83e-52
MSMB	0.387152	1.90766	1.52051	6.4e-18	8.86e-18
CD93	1.9016	4.04176	2.14016	6.64e-55	3.6e-54
ZMPSTE24	2.78454	4.37137	1.58683	2.22e-57	2.63e-56
PYURF	4.46713	1.34189	-3.12524	1.21e-57	2.16e-56
GCNT1	0.668418	2.41032	1.7419	1.02e-54	5.36e-54
RNASEK	6.56253	2.19778	-4.36474	1.2e-57	2.16e-56
HK2	0.954692	3.97826	3.02356	6.89e-51	2.37e-50
COL9A3	2.88102	1.18406	-1.69697	3.36e-41	7.29e-41
MON2	4.01335	1.89878	-2.11457	1.36e-57	2.16e-56
RPL31	9.66865	6.94544	-2.72321	1.17e-57	2.16e-56
NBL1	3.32308	5.4617	2.13862	6.66e-51	2.3e-50
AC092718.4	0.834381	2.40425	1.56987	5.7e-57	5.36e-56
SETD6	4.11536	1.7211	-2.39426	1.21e-57	2.16e-56
HTRA1	4.25266	6.64303	2.39037	7.44e-53	3.1e-52
RPL41P5	0	6.06597	6.06597	1.23e-64	2.49e-62
PRDX5	6.36407	8.65942	2.29535	4.3e-57	4.29e-56
MT-CO1	11.4694	14.3157	2.84632	5.74e-55	3.16e-54
LCN10	1.72402	0.104243	-1.61978	4.16e-57	4.18e-56
DMKN	6.12928	2.71016	-3.41912	1.2e-57	2.16e-56
LAMB3	1.25633	6.74379	5.48746	4.44e-50	1.44e-49
HLA-G	0.491726	2.38471	1.89299	4.49e-51	1.57e-50
YBX3	7.33065	4.43187	-2.89877	1.68e-57	2.26e-56
H2AFJ	6.1522	4.35035	-1.80185	3.01e-56	2.2e-55
SOWAHC	1.01477	2.79075	1.77599	1.62e-57	2.23e-56
AC123768.4	2.03191	0.057767	-1.97414	2.46e-58	1.93e-56
NBPF26	2.10363	0.39789	-1.70574	1.27e-57	2.16e-56
CDC42EP2	1.59788	3.82378	2.2259	2.92e-55	1.7e-54
AARSD1	4.68002	1.19569	-3.48433	1.21e-57	2.16e-56
CPXM1	1.06312	4.04857	2.98545	8.9e-52	3.33e-51
AC048382.2	2.2456	0.514263	-1.73134	1.48e-57	2.18e-56
P2RX1	4.66419	1.12567	-3.53852	8.49e-54	3.96e-53
HBS1L	3.48006	1.91239	-1.56768	6.44e-57	5.9e-56
LINC01237	2.767	0.316416	-2.45058	4.79e-57	4.66e-56
MRRF	3.75241	1.86774	-1.88467	1.21e-57	2.16e-56
AC138035.1	2.68253	0.174665	-2.50786	1.21e-57	2.16e-56
PSMC1P5	3.4941	0.0700669	-3.42404	4.57e-49	1.39e-48
ANKZF1	4.88897	3.07306	-1.81591	1.74e-57	2.3e-56
TMEM54	3.76582	5.76928	2.00345	9.01e-56	5.87e-55
LAD1	4.45637	6.43728	1.98091	5.61e-45	1.39e-44
TRHDE	1.87046	0.344896	-1.52556	1e-50	3.41e-50
NRAS	2.15	3.79237	1.64237	9.77e-57	8.35e-56
CA9	1.75602	4.15742	2.4014	1.51e-23	2.28e-23
MRPL15	3.45139	4.97869	1.5273	7.14e-57	6.41e-56
TNFAIP6	0.235122	2.63062	2.3955	3.65e-53	1.58e-52
TNFRSF10A	0.996999	2.8452	1.8482	1.71e-48	5e-48
FXYD1	2.70843	0.573535	-2.1349	1.36e-56	1.11e-55
ARMCX7P	2.26235	0.0342171	-2.22813	1.41e-55	8.84e-55
AC073896.4	1.24715	3.03149	1.78434	1.74e-57	2.3e-56
GALT	4.17536	2.43221	-1.74315	9.27e-57	7.99e-56
ACACB	3.34262	1.80643	-1.53619	5.31e-46	1.37e-45
THUMPD3-AS1	4.05678	1.56035	-2.49643	1.23e-57	2.16e-56
NQO2	3.81334	1.72613	-2.08721	1.36e-57	2.16e-56
PCDH7	0.236951	2.14961	1.91266	1.77e-51	6.43e-51
PLA2G1B	12.5353	4.78677	-7.74854	1.52e-45	3.85e-45
KLF2	2.43024	4.83449	2.40425	3e-50	9.89e-50
AC132217.1	2.82134	0	-2.82134	4.17e-66	1.33e-63
APBB3	4.04573	2.02351	-2.02221	2.56e-57	2.91e-56
SNORD14A	0	2.62431	2.62431	1.62e-63	2.42e-61
CCNA2	0.594189	2.34514	1.75095	2.3e-54	1.15e-53
PCNA	3.72023	5.34336	1.62313	3.5e-57	3.67e-56
PAK2	2.5121	4.25207	1.73997	2.34e-57	2.72e-56
FGFR3	5.27498	3.30299	-1.97199	8.26e-43	1.89e-42
IGKV3-11	1.86514	5.5249	3.65976	5.65e-39	1.15e-38
FLNC	0.45824	2.31025	1.85201	1.05e-50	3.58e-50
PHKA2	4.33616	2.35291	-1.98326	1.77e-57	2.32e-56
IGHV3-66	0.121103	1.86324	1.74214	1.54e-45	3.88e-45
RPL10	10.7077	8.75849	-1.94919	3.96e-57	4.03e-56
ATXN2	3.42936	1.92418	-1.50518	6.33e-57	5.82e-56
PRSS3	10.1851	5.1626	-5.02253	2.03e-50	6.75e-50
ENOSF1	4.81217	2.12846	-2.68371	1.27e-57	2.16e-56
ZFP36L2	4.89319	6.6212	1.728	9.53e-49	2.82e-48
BCL10	1.56685	3.71491	2.14806	2.18e-57	2.6e-56
EMC6	4.1353	1.9072	-2.22809	1.29e-57	2.16e-56
NPC1L1	0.369749	2.7219	2.35215	8.64e-47	2.31e-46
B3GNT9	1.24257	2.94637	1.7038	4.97e-56	3.43e-55
SLC38A5	6.91627	3.26627	-3.64999	3.94e-55	2.24e-54
SLC22A3	0.408248	2.67166	2.26341	7.6e-51	2.61e-50
AC008443.1	2.31683	0.646163	-1.67067	1.9e-57	2.39e-56
SEL1L	6.25983	4.09513	-2.16469	3.63e-47	9.86e-47
DUSP6	2.56702	4.39471	1.82769	2.32e-56	1.77e-55
AP2B1	3.76415	5.29857	1.53442	1.2e-57	2.16e-56
ZNFX1	1.84888	3.62099	1.77211	1.23e-57	2.16e-56
PIGR	2.31786	6.32479	4.00693	6.25e-39	1.27e-38
COL6A1	5.27331	6.78466	1.51135	7.95e-33	1.41e-32
SMIM11B	2.82717	0.00156501	-2.82561	3.48e-61	4.11e-59
GPS2	4.88686	1.15601	-3.73085	1.21e-57	2.16e-56
AC145207.3	1.75843	0	-1.75843	5.44e-52	2.07e-51
CDH3	0.661854	3.79979	3.13794	2.06e-50	6.86e-50
BIRC3	1.98993	3.98335	1.99342	2.43e-41	5.28e-41
AC099850.3	0.0570677	1.75613	1.69907	1.11e-60	1.19e-58
BACE1	5.61764	3.11918	-2.49846	7.56e-53	3.15e-52
RHPN2	2.2162	3.76039	1.54419	2.69e-41	5.85e-41
RPL27A	9.32602	6.71341	-2.61261	1.47e-57	2.18e-56
PLS1	1.94193	4.04452	2.10259	3.3e-47	8.99e-47
SOX9-AS1	2.96522	0.310961	-2.65426	6.11e-57	5.66e-56
AC147067.1	0.490114	2.10219	1.61208	3.59e-55	2.05e-54
AC079328.2	1.65439	0	-1.65439	6.52e-50	2.09e-49
NDST2	3.32126	0.561184	-2.76007	1.21e-57	2.16e-56
RGS16	1.84901	3.76473	1.91572	1.33e-43	3.11e-43
SNAI1	1.12152	2.92093	1.79941	3.72e-49	1.13e-48
KIF11	0.32392	2.0071	1.68318	2.1e-56	1.62e-55
ZNF7	3.15835	1.56435	-1.59399	1.34e-57	2.16e-56
LOXL1	2.41697	3.95406	1.53709	7.29e-45	1.8e-44
PMM1	4.36562	2.51681	-1.84881	1.87e-52	7.45e-52
COL11A1	0.295448	3.60986	3.31441	1.49e-44	3.62e-44
FSTL1	3.17851	5.70651	2.528	9.54e-50	3.03e-49
MPST	5.38746	3.39306	-1.99441	8.73e-55	4.64e-54
POLL	4.19248	2.68868	-1.5038	6.66e-57	6.07e-56
SPRR1B	0.548007	2.52197	1.97396	7.84e-17	1.07e-16
ASPHD2	0.337406	2.43115	2.09375	4.17e-57	4.18e-56
RNA5-8SN3	8.07477	0	-8.07477	4.17e-66	1.33e-63
RN7SL386P	6.04316	0.340996	-5.70216	1.56e-57	2.22e-56
DKK3	2.61809	4.73085	2.11277	5.78e-52	2.2e-51
SERINC2	3.7913	5.9324	2.14111	8.55e-44	2.02e-43
PLEKHH3	5.31073	2.82468	-2.48605	2.17e-56	1.67e-55
NDUFA6-DT	2.16259	0.361949	-1.80064	1.21e-57	2.16e-56
NOTCH3	2.38013	4.30424	1.92411	6.67e-50	2.14e-49
COL5A2	1.55419	5.99173	4.43755	8.8e-57	7.64e-56
EIF3E	7.0907	5.45596	-1.63474	3.81e-57	3.91e-56
CTC1	3.78831	2.02635	-1.76197	1.92e-56	1.5e-55
HMGN2P5	4.17983	1.3857	-2.79413	1.46e-57	2.17e-56
EIF2AK3	4.12097	2.51042	-1.61054	6.55e-48	1.85e-47
AC027796.3	1.67137	0.0177428	-1.65363	1.23e-57	2.16e-56
COL3A1	3.91705	10.2398	6.32273	2.87e-54	1.42e-53
LRRC8A	2.94908	5.07997	2.13089	1.25e-56	1.03e-55
TTN-AS1	2.90468	0.228059	-2.67662	1.21e-57	2.16e-56
ZWINT	1.24814	3.03227	1.78413	5.41e-53	2.3e-52
NBPF19	2.17745	0.410117	-1.76733	1.89e-56	1.48e-55
CANT1	3.1471	4.65791	1.51082	4.39e-57	4.36e-56
LINC00963	4.29066	2.50869	-1.78198	4.8e-56	3.32e-55
AASS	3.44751	1.30111	-2.1464	1.48e-56	1.2e-55
FLRT2	4.6832	1.10996	-3.57324	1.32e-57	2.16e-56
FAM193B	5.70537	3.11023	-2.59514	1.21e-57	2.16e-56
CEACAM6	1.47315	8.56393	7.09078	5.95e-50	1.91e-49
ISG15	2.63055	6.14077	3.51022	8.07e-54	3.78e-53
GTF2IRD2B	3.89584	0.898663	-2.99718	1.21e-57	2.16e-56
IDH3A	3.40521	1.83216	-1.57305	1.54e-57	2.21e-56
AC016735.1	0.322709	2.68875	2.36604	1.62e-49	5.05e-49
RALGAPA1	2.97635	1.14488	-1.83147	1.23e-57	2.16e-56
AF131216.3	2.84224	0.319602	-2.52264	2.05e-50	6.82e-50
SLC1A1	0.905583	3.23381	2.32823	2.32e-48	6.74e-48
PSPHP1	0.122291	2.16679	2.0445	3.76e-18	5.22e-18
AP1S1	3.62374	5.23207	1.60833	1.21e-57	2.16e-56
SNORD100	0	1.91665	1.91665	1.23e-64	2.49e-62
VAV1	0.661145	2.30122	1.64007	3.25e-48	9.33e-48
TM7SF2	5.02413	2.57355	-2.45058	1.61e-52	6.46e-52
MAT2A	7.59482	5.37996	-2.21486	2.55e-55	1.5e-54
LRRC28	3.13135	1.31912	-1.81223	1.41e-57	2.16e-56
RN7SL186P	7.03962	0.700682	-6.33893	1.41e-57	2.16e-56
EFNA3	0.687686	2.19871	1.51103	5.93e-49	1.78e-48
IGKV1-6	0.351662	3.20654	2.85488	1.7e-47	4.71e-47
IGKV1-27	0.557285	3.45042	2.89314	1.56e-39	3.22e-39
QPRT	3.98161	2.16488	-1.81673	5.61e-45	1.39e-44
PCBP2	7.68246	5.08443	-2.59803	1.2e-57	2.16e-56
CYBB	1.23176	3.48638	2.25462	1.32e-49	4.15e-49
ERVK13-1	2.46546	0.942484	-1.52298	6.9e-57	6.24e-56
COL12A1	1.69213	4.67599	2.98386	2.18e-49	6.75e-49
ACSL4	1.927	3.68619	1.75919	4.19e-55	2.36e-54
IGHJ3P	0	1.77659	1.77659	7.83e-46	2e-45
PRELP	2.48274	4.41973	1.93698	6.62e-39	1.34e-38
AC011462.1	2.79936	4.82646	2.0271	2.1e-51	7.59e-51
RTEL1	2.42395	0.232578	-2.19137	1.21e-57	2.16e-56
PLPP5	6.11625	3.56264	-2.55361	7.66e-57	6.77e-56
SKIL	1.77874	3.82103	2.04229	2.04e-54	1.03e-53
DNTTIP1	2.85834	4.74257	1.88423	1.21e-57	2.16e-56
AC011603.2	2.76688	0.0720312	-2.69484	2.27e-52	8.99e-52
TFF1	0.991258	8.29618	7.30493	9.2e-49	2.73e-48
ARL6IP4	6.6097	0.875909	-5.73379	1.2e-57	2.16e-56
KCNN4	0.654355	4.67096	4.0166	3.1e-50	1.02e-49
VDAC1P8	2.06564	0.438807	-1.62683	1.29e-57	2.16e-56
CPA2	11.3283	4.31535	-7.01295	1.42e-43	3.33e-43
RORC	4.21365	2.34349	-1.87016	6.18e-52	2.34e-51
IER5L	1.49358	3.18257	1.68899	2.06e-43	4.8e-43
H2AFX	2.71341	4.30705	1.59363	1.35e-50	4.55e-50
HAPLN3	0.926774	3.03773	2.11096	6.53e-49	1.96e-48
RPS27L	6.52824	3.27281	-3.25543	1.2e-57	2.16e-56
JUNB	5.46674	7.66726	2.20052	1.32e-39	2.74e-39
GARS-DT	4.01476	0.931035	-3.08373	1.21e-57	2.16e-56
UCA1	0.310398	2.55245	2.24205	2.05e-41	4.48e-41
SEC63	5.37934	3.70487	-1.67447	2.32e-56	1.77e-55
CTRC	11.5946	3.67395	-7.92065	2.45e-52	9.64e-52
RPL22P1	5.89802	1.6355	-4.26252	1.27e-57	2.16e-56
SPRR1A	0.720319	2.44342	1.7231	9.01e-14	1.17e-13
CCDC183	2.33074	0.739586	-1.59115	8.95e-51	3.06e-50
RPL23	8.84913	6.71398	-2.13515	1.39e-57	2.16e-56
PPP1R18	2.89029	4.61935	1.72906	8.78e-47	2.34e-46
PPP1R12C	5.31765	3.60263	-1.71502	3.91e-55	2.22e-54
FAM47E-STBD1	1.54538	0.0202584	-1.52513	1.15e-57	2.16e-56
COQ6	2.92274	1.23714	-1.6856	1.21e-57	2.16e-56
LY96	1.25858	3.55542	2.29684	5.98e-52	2.27e-51
CSGALNACT2	1.90587	3.52515	1.61929	1.21e-54	6.29e-54
MAP1B	1.12354	2.75883	1.63529	1.68e-49	5.25e-49
FXYD5	3.48026	6.06132	2.58106	5.41e-52	2.06e-51
CDK10	5.7443	3.61063	-2.13367	1.54e-57	2.21e-56
DEFB1	7.50444	5.93653	-1.56792	5.97e-19	8.41e-19
EPHA2	2.39192	5.17054	2.77861	3.87e-48	1.11e-47
MT-RNR2	10.1638	13.1145	2.95067	5.18e-56	3.55e-55
S100A14	2.80495	6.84132	4.03637	6.71e-46	1.72e-45
ZNF185	1.18053	3.15222	1.97169	5.4e-50	1.74e-49
IGFBP7	6.59732	9.45722	2.85991	1.07e-52	4.41e-52
OAS3	1.07184	3.33488	2.26304	1.85e-53	8.25e-53
FXYD2	7.34662	2.30407	-5.04254	1.25e-57	2.16e-56
WSB1	5.24632	3.74609	-1.50023	1.27e-54	6.6e-54
GIMAP2	0.923687	2.74018	1.81649	1.77e-52	7.1e-52
OAS2	0.700667	3.42514	2.72447	4.12e-55	2.32e-54
CDRT4	2.92471	0.27158	-2.65313	3.62e-57	3.77e-56
ST7L	2.74544	1.06839	-1.67705	1.21e-57	2.16e-56
CAPN8	1.55225	4.19384	2.64159	9.26e-35	1.71e-34
NMU	0.089505	2.6923	2.60279	8.59e-53	3.56e-52
AC093162.2	0.412458	2.14001	1.72755	9.48e-53	3.91e-52
PPT1	3.73302	5.36908	1.63606	1.41e-55	8.83e-55
MYOF	2.1077	4.85315	2.74545	1.07e-51	3.97e-51
AC008556.1	2.15133	0.598304	-1.55303	3.54e-50	1.16e-49
GSTA2	5.94748	1.39421	-4.55327	3.88e-52	1.5e-51
AC016596.2	0	3.09496	3.09496	1.23e-64	2.49e-62
TSPAN15	3.08941	5.41646	2.32705	5.56e-51	1.93e-50
SMAD2	3.532	1.51091	-2.02109	1.21e-57	2.16e-56
HBA1	3.37071	0.20201	-3.1687	5.69e-51	1.98e-50
MSMO1	3.13856	4.83455	1.696	2.64e-48	7.63e-48
KCNK3	3.27036	1.59086	-1.6795	1.29e-32	2.27e-32
RGN	3.91909	1.52337	-2.39571	1.62e-51	5.9e-51
DUSP1	5.48424	7.1102	1.62596	1.34e-25	2.09e-25
MAP4K3-DT	2.76373	0.989026	-1.7747	1.21e-57	2.16e-56
CPA1	13.5075	5.07768	-8.42978	5.07e-47	1.37e-46
BLOC1S5-TXNDC5	2.66653	0.0868749	-2.57966	2.62e-56	1.95e-55
HBEGF	1.31828	3.65534	2.33706	4.35e-53	1.86e-52
PRAP1	0.215447	2.0588	1.84335	3.61e-33	6.44e-33
OSCAR	0.594865	2.25915	1.66428	1.35e-48	3.96e-48
SMIM24	1.60926	4.50004	2.89078	3.53e-45	8.81e-45
PRDX1	5.55817	7.30722	1.74905	1.23e-53	5.66e-53
ENY2	4.85232	2.95738	-1.89494	1.21e-57	2.16e-56
PABPC4	7.4709	4.60149	-2.8694	2.42e-57	2.79e-56
ZNF276	3.63365	2.05971	-1.57394	1.83e-57	2.36e-56
CTNND2	3.05255	1.02468	-2.02788	2.04e-51	7.35e-51
GCSH	3.24006	1.39386	-1.8462	2.56e-57	2.91e-56
ACSM3	4.65431	1.61628	-3.03803	1.01e-56	8.59e-56
MTMR3	3.26151	0.902996	-2.35851	1.21e-57	2.16e-56
H1F0	5.49523	7.18808	1.69284	1.72e-50	5.77e-50
CCN1	4.60048	6.45914	1.85866	9.21e-27	1.47e-26
COL4A1	3.45749	6.48051	3.02302	7.36e-55	3.96e-54
AC008264.2	1.75532	0.0410736	-1.71425	1.2e-57	2.16e-56
RPS9	9.66127	7.84868	-1.81259	5.7e-56	3.87e-55
GRPR	1.86468	0.275333	-1.58935	1.68e-48	4.93e-48
WDR59	4.23653	2.47169	-1.76484	3.56e-57	3.72e-56
ZNF444	4.41843	2.63342	-1.78501	3.95e-57	4.02e-56
TOMM5	5.09874	2.42749	-2.67126	1.21e-57	2.16e-56
KCNK1	1.6059	4.01115	2.40525	1.3e-51	4.8e-51
ILK	5.73896	2.38795	-3.35101	1.2e-57	2.16e-56
COMTD1	6.04779	3.60279	-2.445	1.94e-54	9.85e-54
IFI27	3.86168	6.14511	2.28343	6.42e-40	1.34e-39
ACAD11	3.56878	0.116424	-3.45235	1.21e-57	2.16e-56
AC004890.2	2.85966	0.597303	-2.26235	1.39e-57	2.16e-56
ATP1B1	5.26906	7.7131	2.44404	2.03e-52	8.06e-52
HEMK1	3.37604	1.17312	-2.20293	1.23e-57	2.16e-56
SLC43A1	6.31159	2.87035	-3.44124	4.54e-54	2.2e-53
AK1	3.99747	2.483	-1.51447	5.41e-52	2.06e-51
AC079922.1	0.286637	2.08102	1.79439	7.85e-58	2.16e-56
EMILIN1	2.92626	5.43382	2.50757	2.06e-48	5.99e-48
CD36	3.25443	1.63806	-1.61637	1.63e-37	3.2e-37
STAG3L5P-PVRIG2P-PILRB	5.1456	0.822102	-4.3235	1.21e-57	2.16e-56
KIF5B	3.45016	5.10219	1.65204	2e-57	2.46e-56
GCAT	4.78599	2.64527	-2.14072	2.96e-47	8.08e-47
UBE2C	0.489379	3.77055	3.28117	4.47e-55	2.51e-54
SELPLG	0.905564	4.20783	3.30226	2.92e-55	1.7e-54
GRAMD1A	5.66043	4.12794	-1.53248	5.51e-56	3.76e-55
CDCA5	0.382501	2.03841	1.65591	1.55e-53	7.02e-53
SNHG29	7.76064	6.02972	-1.73092	2.02e-53	8.99e-53
NOTCH2NLA	2.42653	0.0390125	-2.38751	1.21e-57	2.16e-56
CSF1R	1.92497	3.67062	1.74565	5.8e-40	1.21e-39
CLDN2	1.93873	4.77941	2.84068	3.09e-31	5.31e-31
VPS51	6.28081	4.18851	-2.09229	2.94e-57	3.22e-56
PGA4	2.57714	9.74e-05	-2.57705	5.66e-64	1e-61
FDCSP	0.191693	3.09726	2.90556	1.22e-44	2.97e-44
CLDN23	1.33532	3.30128	1.96596	1.14e-45	2.9e-45
EFNA2	0.0385696	1.54765	1.50908	1.55e-55	9.61e-55
BHLHE40	4.43623	6.88037	2.44414	1.89e-45	4.76e-45
CENPW	0.908526	3.10583	2.19731	3.52e-56	2.52e-55
SNHG12	4.32596	2.56313	-1.76283	2.04e-55	1.23e-54
NDUFA1	5.18255	6.70832	1.52577	2.58e-56	1.92e-55
MARCKSL1	3.25709	7.34816	4.09108	1.36e-57	2.16e-56
CLASRP	5.37255	3.25904	-2.11352	1.21e-57	2.16e-56
SMARCD3	4.23645	2.73112	-1.50533	1.24e-50	4.2e-50
FGL2	0.928378	2.93407	2.00569	9.72e-51	3.31e-50
FAM162A	5.49329	3.82523	-1.66806	3.74e-54	1.83e-53
AC136475.3	7.58638	2.90089	-4.68549	1.57e-55	9.75e-55
AC148476.1	2.72861	1.02554	-1.70307	2.06e-43	4.8e-43
GDPD5	4.1349	1.55511	-2.57979	1.57e-57	2.22e-56
AC156455.1	3.65875	0.787118	-2.87163	1.1e-56	9.24e-56
KDM4C	3.13605	1.40656	-1.72949	2.13e-56	1.64e-55
MRPL14	3.32747	5.37564	2.04816	1.23e-57	2.16e-56
CTSE	1.02917	7.80707	6.7779	2.6e-47	7.14e-47
IL22RA1	6.07727	3.38035	-2.69692	2.81e-48	8.12e-48
RARRES2	7.65028	5.95391	-1.69637	5.67e-42	1.26e-41
IGHG2	1.54789	6.71945	5.17156	1.38e-48	4.05e-48
CLEC11A	1.96868	4.38	2.41132	5.38e-54	2.57e-53
DNAJC7	4.63469	3.13095	-1.50374	1.21e-57	2.16e-56
RGCC	3.15835	4.70581	1.54746	2.44e-45	6.12e-45
KLK6	0.0684166	3.95899	3.89057	6.71e-49	2.01e-48
LSMEM1	2.37067	0.675449	-1.69522	7.02e-57	6.32e-56
KPNA2	2.07806	4.10445	2.02639	7.14e-57	6.41e-56
ARL6IP1	4.27238	6.11115	1.83877	4.8e-56	3.32e-55
PDGFRB	3.27612	5.32499	2.04888	8.31e-49	2.48e-48
AC018738.1	0.489239	4.50091	4.01167	4.59e-58	2.16e-56
KLF5	2.19974	5.3823	3.18257	2.52e-47	6.92e-47
ICAM3	2.81125	0.763276	-2.04798	9.56e-53	3.94e-52
GIT2	3.8432	1.49035	-2.35285	1.21e-57	2.16e-56
ARHGEF18	3.16712	1.59293	-1.57419	4.47e-57	4.42e-56
MFAP5	1.1876	3.31774	2.13015	3.26e-38	6.52e-38
AL627309.5	2.37246	0.0316055	-2.34085	1.2e-57	2.16e-56
MT-CO2	11.9177	14.0158	2.09811	3.44e-53	1.49e-52
AMT	4.27438	2.20982	-2.06456	6.55e-57	5.99e-56
MXRA5	1.66867	4.76316	3.09449	2.9e-48	8.38e-48
SPINK1	12.3512	8.12134	-4.2299	3.23e-54	1.59e-53
ITGAV	2.98932	4.82123	1.8319	5.89e-51	2.04e-50
ONECUT3	0.0178886	1.60843	1.59054	1.25e-55	7.92e-55
CD55	2.85269	5.85291	3.00022	3.21e-54	1.58e-53
CYP3A43	1.55797	0.0168883	-1.54108	3.35e-52	1.3e-51
IZUMO4	3.3806	1.03824	-2.34237	2.68e-55	1.58e-54
RPL22L1	5.37688	3.7972	-1.57967	5.18e-47	1.4e-46
HNRNPA0	2.8831	4.42625	1.54315	1.25e-57	2.16e-56
WFDC2	3.42535	6.12065	2.6953	9.59e-43	2.19e-42
ABCC6	3.11427	0.81994	-2.29433	6.66e-57	6.07e-56
SOCS3	3.24097	5.55433	2.31336	9.88e-44	2.33e-43
SMARCE1	4.39995	2.67568	-1.72427	1.21e-57	2.16e-56
RWDD3	3.39345	1.77096	-1.62248	1.21e-57	2.16e-56
AC005912.1	3.01205	4.82547	1.81343	6.03e-49	1.81e-48
C5orf15	3.19847	5.17882	1.98035	2.22e-57	2.63e-56
S100A10	5.71719	8.96227	3.24508	3.34e-52	1.3e-51
RAB8B	1.32111	3.18815	1.86703	2.69e-57	3.01e-56
CNKSR3	2.9966	0.911759	-2.08484	1.34e-57	2.16e-56
PRDX4	7.39902	5.53173	-1.86728	7.61e-47	2.04e-46
AC105272.1	4.00825	0.0996918	-3.90856	1.95e-21	2.86e-21
CNN1	1.86348	3.82334	1.95985	3.34e-40	7.03e-40
OBSCN	2.57337	0.800201	-1.77317	1.07e-56	8.98e-56
MELK	0.239105	1.83119	1.59208	5.4e-50	1.74e-49
ACP5	2.68987	4.40916	1.71929	1.02e-37	2.02e-37
TRIM21	2.27852	3.82418	1.54567	2.67e-53	1.17e-52
IGKV1-17	0.588503	3.55724	2.96874	2.93e-42	6.58e-42
STAG3L3	3.08358	0.514468	-2.56912	1.21e-57	2.16e-56
IGLV5-45	0.221349	2.12428	1.90293	6.16e-38	1.22e-37
C19orf33	1.65619	7.19481	5.53862	3.43e-49	1.05e-48
WDR61	4.28433	2.70712	-1.57721	1.62e-57	2.23e-56
LUM	4.90591	8.71449	3.80858	1.11e-48	3.27e-48
GMPPB	4.47067	2.53985	-1.93082	2.45e-56	1.84e-55
MNX1	3.19828	1.5407	-1.65758	9.3e-49	2.76e-48
CHRD	3.93361	1.55022	-2.38339	3.56e-57	3.72e-56
SNHG19	6.1346	4.50964	-1.62497	1.66e-43	3.86e-43
CFAP70	2.15398	0.530039	-1.62394	1.14e-51	4.23e-51
TRIM15	0.124069	2.62055	2.49649	2.81e-51	1e-50
IQGAP3	0.200375	2.16479	1.96442	2.36e-51	8.47e-51
ADIRF	4.2849	0.000723944	-4.28418	2.21e-65	6.23e-63
TRBC2	1.28886	3.72364	2.43478	2.48e-47	6.82e-47
CDHR5	0.884083	3.04715	2.16307	1.09e-40	2.32e-40
WDR73	3.37548	0.626101	-2.74938	1.21e-57	2.16e-56
AC011298.1	4.03624	0.404829	-3.63141	1.17e-54	6.12e-54
APCS	1.69297	3.59219	1.89922	4.91e-11	6.15e-11
LIPH	1.39175	4.19872	2.80697	1.34e-49	4.21e-49
F2R	1.30376	4.69592	3.39216	1.67e-56	1.33e-55
ACTR3C	2.35404	0.601587	-1.75245	1.44e-57	2.16e-56
RPL18AP3	5.59872	3.88353	-1.71519	7.54e-52	2.84e-51
MSN	3.77325	6.15726	2.38401	2.44e-51	8.74e-51
TRAC	1.06975	3.29424	2.22449	6.74e-49	2.02e-48
HNRNPA1P7	1.56989	0.0654944	-1.50439	1.12e-57	2.16e-56
SDS	0.47264	2.01918	1.54654	1.33e-44	3.23e-44
AC091390.4	2.11017	0.447626	-1.66254	5.19e-56	3.56e-55
SNRPGP10	2.6846	0.849809	-1.83479	2.13e-53	9.45e-53
BRSK2	5.59899	0.609416	-4.98957	2.11e-57	2.54e-56
N4BP2L2	4.71612	2.44843	-2.26768	1.21e-57	2.16e-56
DERL2	5.21466	2.79826	-2.4164	1.23e-57	2.16e-56
CD52	1.79896	4.61396	2.815	2.36e-48	6.85e-48
ADGRA2	1.64101	3.43627	1.79526	3.14e-48	9.05e-48
LAMA3	1.55216	4.00375	2.45158	3.1e-47	8.46e-47
AC093525.6	1.75357	0.145748	-1.60782	1.04e-57	2.16e-56
UCP2	2.4917	4.55712	2.06543	4.73e-53	2.02e-52
HERC2P2	4.50296	1.90399	-2.59897	2.62e-56	1.95e-55
ITPRIP	1.53743	3.0875	1.55007	2.22e-52	8.8e-52
BGN	4.5907	9.4852	4.8945	4.43e-56	3.09e-55
PAH	2.92177	0.833849	-2.08792	1.25e-45	3.18e-45
DPP10	1.77314	0.171339	-1.6018	1.68e-55	1.03e-54
FOXC1	1.03765	2.65526	1.61761	2.11e-48	6.14e-48
DNASE1	4.1809	1.31079	-2.87011	6.22e-56	4.18e-55
HSPB1P1	0.175547	2.4324	2.25685	1.44e-59	1.35e-57
SIDT2	5.59568	3.05652	-2.53915	3.1e-57	3.34e-56
ANKRD53	2.49397	0.495448	-1.99852	6.67e-57	6.07e-56
SCFD1	4.63058	3.11879	-1.51179	3.5e-57	3.67e-56
IMPA2	7.09004	3.62374	-3.4663	3.06e-56	2.24e-55
AS3MT	2.27902	0.100454	-2.17856	3.81e-57	3.91e-56
NDUFA10	5.52435	3.31218	-2.21217	1.2e-57	2.16e-56
NDUFC2	5.59222	3.87202	-1.7202	5.7e-57	5.36e-56
MST1R	2.21383	3.85293	1.6391	3.1e-36	5.92e-36
ITGB6	2.93242	4.84283	1.91041	3.75e-38	7.49e-38
ECT2	0.951532	2.77341	1.82187	1.51e-51	5.53e-51
ALB	7.65257	1.92235	-5.73023	9.82e-55	5.19e-54
RNA5-8SN2	8.07477	0.00167013	-8.0731	9.54e-66	2.94e-63
ISLR	2.18092	6.50332	4.3224	6.2e-55	3.39e-54
CYHR1	5.03663	2.89627	-2.14036	1.21e-57	2.16e-56
ARHGDIG	5.61632	0.725465	-4.89085	5.13e-57	4.92e-56
LRMP	3.35969	1.76314	-1.59655	1.71e-46	4.5e-46
CENPT	5.05527	2.75335	-2.30192	1.21e-57	2.16e-56
AGAP6	3.62242	1.67054	-1.95188	1.36e-57	2.16e-56
NHEJ1	2.12434	0.309184	-1.81516	1.23e-57	2.16e-56
TTC17	5.17682	2.97209	-2.20473	1.21e-57	2.16e-56
BNIP3	6.76286	2.55761	-4.20525	1.1e-56	9.24e-56
MIR186	0	1.76046	1.76046	3.65e-59	3.21e-57
WDR13	6.82316	3.86512	-2.95804	1.2e-57	2.16e-56
STK36	4.38349	2.32618	-2.05731	1.36e-57	2.16e-56
DUOX2	0.472515	4.03611	3.56359	1.09e-43	2.56e-43
CU633904.1	2.37029	0.000276922	-2.37001	4.46e-65	1.2e-62
DDHD2	3.80166	2.24825	-1.55341	7.92e-56	5.21e-55
AFDN	5.11153	3.24756	-1.86397	1.21e-57	2.16e-56
PLXNA2	4.57106	2.83022	-1.74084	2.04e-48	5.95e-48
C4A	5.0107	1.58071	-3.42998	5.89e-55	3.24e-54
CILP2	0.0872958	1.74435	1.65705	1.93e-51	7.01e-51
DERL3	4.43891	2.69694	-1.74197	1.04e-41	2.3e-41
TMEM171	0.336983	2.09069	1.75371	3.48e-48	9.99e-48
HCK	1.13895	2.9729	1.83394	1.04e-48	3.08e-48
TEAD3	2.4202	4.13197	1.71177	7.72e-51	2.65e-50
FUT3	2.0898	4.12035	2.03055	3.25e-40	6.83e-40
SH3BGRL2	2.39514	4.05959	1.66446	1.39e-53	6.32e-53
AP000525.1	1.91772	0.417067	-1.50066	2.3e-53	1.02e-52
TRAP1	5.0974	3.55999	-1.5374	2.34e-57	2.72e-56
MTO1	2.77823	1.23092	-1.54731	1.32e-57	2.16e-56
ZNF207	4.87214	3.25209	-1.62005	1.23e-57	2.16e-56
TMEM150A	4.38467	2.82191	-1.56277	1.77e-57	2.32e-56
H2AFY2	1.97628	3.69126	1.71498	1.73e-52	6.93e-52
PFKP	2.57325	5.11854	2.54529	4.72e-56	3.27e-55
CPT1B	3.88925	0.74357	-3.14568	1.21e-57	2.16e-56
SLC16A5	1.5252	3.25206	1.72686	2.08e-40	4.41e-40
GEM	1.48756	4.45478	2.96721	3.23e-51	1.15e-50
CDA	0.571606	3.83062	3.25901	7.93e-57	6.97e-56
GATD3B	4.30367	0.452972	-3.8507	1.67e-56	1.33e-55
EVI2B	0.970349	3.10929	2.13894	4.14e-51	1.45e-50
RNU1-28P	2.60683	0.017841	-2.58899	1.81e-61	2.26e-59
TSPOAP1	4.03966	1.25801	-2.78165	2.49e-56	1.87e-55
DPH6	2.31043	0.762283	-1.54815	3.95e-57	4.02e-56
AC026464.6	1.66549	0	-1.66549	6.67e-65	1.64e-62
PLEKHJ1	5.30176	3.62868	-1.67309	2.41e-56	1.82e-55
PPDPF	6.54992	8.58135	2.03143	1.68e-46	4.43e-46
SEC61G	6.82862	4.98776	-1.84086	5.08e-57	4.9e-56
GALNT5	0.077365	2.85576	2.77839	1.31e-51	4.81e-51
LINC00261	3.82377	1.94786	-1.87591	2.29e-40	4.84e-40
SH3YL1	5.73551	2.89801	-2.8375	1.32e-57	2.16e-56
C6orf222	0.632203	2.16657	1.53437	1.04e-29	1.73e-29
AC091057.3	2.85935	0.111464	-2.74789	1.19e-57	2.16e-56
RNU1-2	2.60683	0.0136568	-2.59317	3.66e-60	3.8e-58
DMD	3.57039	0.950237	-2.62016	6.44e-57	5.9e-56
RFLNA	0.252568	3.31533	3.06276	1.12e-55	7.15e-55
TMEM47	1.67799	3.30785	1.62986	8.72e-49	2.59e-48
GBP3	1.65949	3.67121	2.01172	2.73e-40	5.75e-40
AC093752.1	2.95158	1.16386	-1.78772	3.47e-55	1.99e-54
RPL18	9.62324	7.67394	-1.94929	3.74e-56	2.66e-55
ADO	1.60744	3.23832	1.63088	1.21e-57	2.16e-56
FAM133B	3.1118	1.36379	-1.748	1.21e-57	2.16e-56
BRD8	4.51932	2.94416	-1.57515	2.41e-56	1.82e-55
ATP6V1F	5.12114	6.94919	1.82805	1.2e-57	2.16e-56
GOLGA6L9	2.08934	0.484814	-1.60453	1.21e-57	2.16e-56
SH3BGRL3	5.51194	7.64991	2.13797	1.21e-52	4.93e-52
RBM34	3.70593	0.64045	-3.06548	1.21e-57	2.16e-56
BHLHE41	1.85767	3.95042	2.09275	1.25e-52	5.09e-52
MAP4K4	2.60332	4.17934	1.57602	4.64e-55	2.6e-54
PRELID1	6.65209	4.71072	-1.94137	5.79e-57	5.43e-56
PSMD9	4.49887	1.69954	-2.79933	1.21e-57	2.16e-56
AL162274.2	2.99566	1.08899	-1.90667	2e-50	6.66e-50
USP32P1	3.20702	0.133338	-3.07368	2.52e-53	1.11e-52
RAB24	5.26671	2.48029	-2.78642	1.21e-57	2.16e-56
GOLGA6L5P	3.15083	0.140127	-3.01071	1.21e-57	2.16e-56
AP001052.1	0	1.65617	1.65617	7.31e-62	9.4e-60
CRYBG2	0.304269	2.07506	1.77079	7.99e-45	1.97e-44
RNA5-8SN1	8.07477	0.00346249	-8.0713	2.13e-65	6.11e-63
AC025857.2	0.43409	2.13264	1.69855	5.34e-51	1.86e-50
IFI35	2.93747	4.70804	1.77056	2.34e-55	1.39e-54
PLA2G4B	2.83299	0.150105	-2.68289	1.21e-57	2.16e-56
RHBDL2	0.347072	2.37396	2.02689	3.94e-51	1.39e-50
TMEM119	1.85033	4.27325	2.42293	1.75e-47	4.85e-47
SPG7	4.95072	2.96469	-1.98602	1.21e-57	2.16e-56
AMHR2	2.1053	0.192111	-1.91319	6.36e-54	3.01e-53
SLC3A1	4.81067	2.58467	-2.226	6.53e-33	1.16e-32
AC026401.3	0.642506	2.81156	2.16906	2.15e-57	2.57e-56
ENTPD2	1.1332	3.07773	1.94453	1.58e-52	6.36e-52
HLA-DQB2	0.270866	3.1771	2.90624	8.03e-56	5.28e-55
TIMM21	3.17202	1.63772	-1.53429	1.25e-57	2.16e-56
JPT1	3.17106	5.22307	2.05201	5.21e-49	1.57e-48
AC240565.2	1.92378	0.0679479	-1.85583	1.19e-57	2.16e-56
SNHG5	7.50643	4.98462	-2.52181	7.28e-55	3.92e-54
AL049839.2	8.88534	0.614096	-8.27124	1.23e-57	2.16e-56
KANK1	3.4955	1.94908	-1.54643	2.68e-54	1.34e-53
BAIAP2L2	1.03185	4.01805	2.9862	8.36e-53	3.47e-52
JMJD7	2.7856	0.0912044	-2.69439	1.2e-57	2.16e-56
MAF	1.20703	2.96309	1.75606	1.82e-54	9.23e-54
ARF6	2.90206	5.42646	2.5244	1.21e-57	2.16e-56
SLC27A5	2.68839	0.711321	-1.97707	1.36e-57	2.16e-56
VNN1	0.591104	3.43428	2.84318	6.44e-48	1.82e-47
CD14	2.88169	5.27816	2.39647	1.44e-51	5.28e-51
MTRNR2L1	0.0068258	1.70797	1.70114	5.46e-54	2.61e-53
IMP4	5.55571	4.01703	-1.53869	5e-57	4.83e-56
ALG13	3.70929	2.16659	-1.54271	2.65e-57	2.98e-56
MTG1	4.03331	1.40102	-2.63229	1.21e-57	2.16e-56
SERPINE1	2.8585	6.46657	3.60806	2.98e-50	9.81e-50
IRF6	2.96129	4.56153	1.60024	6.77e-51	2.34e-50
AKAP12	1.58196	3.59689	2.01493	2.85e-46	7.41e-46
CADPS	3.24122	1.14289	-2.09832	7.48e-50	2.39e-49
AC112491.1	2.98968	1.44385	-1.54582	2.28e-37	4.46e-37
CPXM2	1.0933	3.08046	1.98717	2.21e-48	6.43e-48
LENG8	7.08569	4.89598	-2.18971	1.05e-56	8.86e-56
SCAND2P	2.20117	0.425286	-1.77588	1.21e-57	2.16e-56
RPL18A	9.74808	6.84764	-2.90044	1.23e-56	1.02e-55
AOX1	5.09933	1.87719	-3.22215	2.32e-53	1.02e-52
TTC7B	3.61754	0.825494	-2.79205	1.23e-57	2.16e-56
PTTG1	0.840137	2.93385	2.09371	1.73e-53	7.77e-53
IGHV3-49	0.293032	3.35171	3.05867	6.36e-48	1.8e-47
RNU2-2P	1.89135	0	-1.89135	7.02e-48	1.98e-47
IGHV1-46	0.197452	3.41353	3.21608	1.24e-51	4.58e-51
IGKV1OR2-108	0.0140233	1.52996	1.51594	9.16e-56	5.96e-55
CCDC85C	2.82692	1.30259	-1.52433	1.99e-56	1.55e-55
AC007368.1	2.53554	0.327331	-2.20821	1.37e-54	7.06e-54
RBM39	6.77919	4.56688	-2.21231	1.2e-57	2.16e-56
PRAG1	1.17273	3.03653	1.8638	5.6e-55	3.09e-54
CD79A	0.38247	2.68409	2.30162	3.22e-46	8.37e-46
HENMT1	0.683469	2.4536	1.77013	9.75e-52	3.63e-51
CBWD2	3.82549	1.04676	-2.77873	1.21e-57	2.16e-56
ADAMTSL2	1.85641	3.38991	1.5335	4.16e-42	9.28e-42
CLIC3	0.48388	3.9038	3.41992	3.82e-52	1.48e-51
AC087623.1	2.88828	0.531015	-2.35727	1.9e-57	2.39e-56
AP006621.1	3.53509	0.397674	-3.13742	2e-55	1.21e-54
ARPIN-AP3S2	3.11171	0.113852	-2.99786	1.21e-57	2.16e-56
PRRX1	1.17022	2.90093	1.73071	5.17e-40	1.08e-39
AC026403.1	5.03333	2.94696	-2.08637	1.59e-47	4.42e-47
AC234031.1	2.86726	0.00208078	-2.86518	1.33e-59	1.25e-57
CD3E	0.907664	2.58213	1.67446	1.16e-44	2.85e-44
AL358781.1	2.30977	0	-2.30977	4.17e-66	1.33e-63
NFE2L1	4.12447	5.85813	1.73366	9.94e-57	8.47e-56
POMP	4.12606	6.01691	1.89085	1.2e-57	2.16e-56
PDGFB	1.85294	3.54	1.68705	6.08e-52	2.31e-51
AIF1	2.38939	4.33669	1.9473	2.27e-44	5.48e-44
MROH6	1.08328	3.01954	1.93626	1.95e-40	4.13e-40
MTUS2	2.45911	0.470228	-1.98888	1.46e-51	5.36e-51
GAK	5.09832	3.27268	-1.82564	2.46e-55	1.46e-54
DPH1	4.79489	2.03208	-2.76281	1.68e-57	2.26e-56
SMG1P5	1.7874	0.1453	-1.6421	1.21e-57	2.16e-56
IGHV5-51	0.529352	5.24282	4.71347	2.67e-50	8.83e-50
MTERF4	3.88566	1.78783	-2.09783	1.21e-57	2.16e-56
RASA4B	2.9192	0.0303772	-2.88882	1.2e-57	2.16e-56
POMC	2.79765	0.772125	-2.02553	2.04e-48	5.95e-48
PCSK7	3.74753	1.46306	-2.28447	1.21e-57	2.16e-56
TPD52L1	4.56199	1.74548	-2.8165	1.36e-57	2.16e-56
BOLA2B	4.05149	0.530184	-3.52131	1.21e-57	2.16e-56
RPH3AL	4.32263	2.21664	-2.10599	3.52e-48	1.01e-47
TMEM59	6.82819	5.32742	-1.50077	1.23e-55	7.79e-55
RNU1-3	2.60683	0.00701528	-2.59981	4.05e-62	5.29e-60
OLFML2B	0.768624	4.43368	3.66506	1.53e-56	1.23e-55
NOMO1	5.51875	3.18181	-2.33693	2.58e-56	1.92e-55
MAZ	5.48427	3.80612	-1.67814	1.71e-57	2.28e-56
PTF1A	4.24921	0.641397	-3.60782	2.82e-50	9.32e-50
SQLE	2.20881	3.95408	1.74526	1.48e-49	4.64e-49
CHCHD5	4.53069	2.60506	-1.92563	3.64e-56	2.6e-55
TFPT	2.20675	4.10007	1.89332	1.36e-57	2.16e-56
TRAF5	4.12831	2.16027	-1.96804	5.81e-56	3.93e-55
CST2	0.154414	3.55423	3.39981	2.23e-53	9.87e-53
IGFLR1	2.62062	0.776259	-1.84436	9.59e-55	5.07e-54
CAV1	2.73226	4.58259	1.85033	4.96e-45	1.23e-44
NBPF1	2.54803	0.911046	-1.63698	1.25e-57	2.16e-56
APOL1	2.02924	6.66284	4.6336	9.27e-57	7.99e-56
RPL36A	8.91033	4.07987	-4.83046	1.19e-57	2.16e-56
TRPV6	5.31739	1.62712	-3.69027	1.56e-56	1.25e-55
AC103810.3	0	2.50649	2.50649	5.46e-54	2.61e-53
TMEM258	6.87743	4.63664	-2.24079	1.2e-57	2.16e-56
MUCL3	0.160155	4.25546	4.09531	3.96e-38	7.9e-38
GREM1	0.888662	3.39381	2.50515	2.43e-41	5.28e-41
VSIG1	0.187032	3.04359	2.85656	9.35e-45	2.29e-44
MIR217HG	2.78883	0.500872	-2.28796	1.33e-45	3.37e-45
SNHG9	5.11735	2.78401	-2.33334	3.34e-52	1.3e-51
SDR16C5	0.188914	3.14714	2.95823	3.57e-47	9.7e-47
TWSG1	1.55461	3.73505	2.18044	1.71e-57	2.28e-56
PRODH2	1.84908	0.122463	-1.72661	5.22e-55	2.9e-54
SPOCK2	0.794108	2.99555	2.20144	6.11e-57	5.66e-56
IGKV1-16	0.518811	3.5363	3.01749	3.34e-44	8e-44
WDR6	6.2851	4.67986	-1.60524	4.97e-55	2.77e-54
TCIRG1	7.46515	4.9611	-2.50405	2.69e-57	3.01e-56
PTK6	1.15082	3.90716	2.75635	2.64e-44	6.37e-44
LYRM4	3.26139	1.59701	-1.66438	9.94e-57	8.47e-56
TRIB1	2.82691	4.35007	1.52316	3.42e-45	8.54e-45
MAN2C1	6.28461	3.02002	-3.26459	1.2e-57	2.16e-56
THBS1	3.90177	5.90851	2.00674	4.7e-31	8.05e-31
XBP1	8.26846	0	-8.26846	1.02e-66	4.23e-64
MTHFS	4.12337	2.092	-2.03137	2.07e-57	2.51e-56
MYO19	3.9743	2.00104	-1.97327	1.21e-57	2.16e-56
CCDC189	2.07486	0.505099	-1.56976	1.34e-57	2.16e-56
HIST2H4A	1.83316	0.127474	-1.70569	6.01e-56	4.06e-55
GJC3	2.23106	0.48668	-1.74438	7.48e-50	2.39e-49
PNLIPRP1	10.4815	2.35547	-8.12608	1.37e-56	1.12e-55
RNF128	2.60305	4.27216	1.66911	4.73e-43	1.09e-42
ICMT	2.93646	4.64686	1.71039	1.36e-57	2.16e-56
ECI2	5.38313	3.27026	-2.11287	4.05e-55	2.29e-54
RPS7	8.59477	6.12319	-2.47158	1.3e-57	2.16e-56
OAS1	1.45048	3.86401	2.41353	2.1e-51	7.59e-51
CFC1	3.25957	1.15287	-2.10669	6.29e-38	1.25e-37
SRSF5	6.85212	5.20306	-1.64906	2.69e-57	3.01e-56
AFMID	4.8221	2.79505	-2.02706	4.11e-56	2.9e-55
C1QA	3.55124	6.86377	3.31253	2.52e-52	9.92e-52
AL583722.2	3.57058	0	-3.57058	1.03e-66	4.23e-64
CAMTA1	3.96897	1.94143	-2.02754	1.23e-57	2.16e-56
U2AF1	4.72799	0.110885	-4.6171	1.21e-57	2.16e-56
KIRREL2	4.68561	1.33966	-3.34595	5.98e-53	2.52e-52
PRDM1	0.606095	2.26848	1.66238	1.6e-54	8.21e-54
AC006449.7	3.7572	0	-3.7572	1.03e-66	4.23e-64
AC015922.2	0.911821	2.75084	1.83902	5.02e-51	1.75e-50
CTRB2	13.6128	4.70395	-8.90885	5.18e-57	4.96e-56
TIMP3	4.85063	1.81875	-3.03187	5.13e-57	4.92e-56
SDC4	4.87473	7.66709	2.79236	7.85e-51	2.69e-50
IGSF6	0.479848	2.19166	1.71181	3.96e-54	1.93e-53
SMS	3.31475	5.28187	1.96712	1.21e-57	2.16e-56
ITGB4	3.1125	6.13193	3.01943	7.2e-48	2.03e-47
CELA2B	9.23087	2.67192	-6.55895	1.28e-44	3.13e-44
METTL3	4.40835	2.52752	-1.88083	1.21e-57	2.16e-56
AC006011.1	1.7234	0	-1.7234	1.67e-65	4.89e-63
GNS	3.31034	5.13689	1.82655	1.39e-57	2.16e-56
SLIRP	5.38456	3.62306	-1.7615	1.9e-57	2.39e-56
ITGB2	2.18993	4.21892	2.02899	9.7e-42	2.14e-41
TNC	0.864159	3.37336	2.5092	7.47e-51	2.57e-50
AC244154.1	2.10916	0.408126	-1.70103	3.32e-57	3.53e-56
NUSAP1	0.835686	2.86911	2.03343	4.88e-51	1.71e-50
PPAN	3.7641	1.73529	-2.0288	1.86e-56	1.45e-55
KLK1	9.7637	3.58257	-6.18113	5.25e-52	2.01e-51
THY1	2.70032	5.31516	2.61484	5.07e-48	1.44e-47
TRBJ2-3	0	1.62663	1.62663	1.71e-52	6.87e-52
PRPSAP1	4.28712	2.56403	-1.7231	2.43e-57	2.79e-56
CYP1B1	1.05807	3.32299	2.26492	2.75e-43	6.37e-43
CDH17	0.202707	2.9694	2.76669	2.97e-51	1.06e-50
HOXB7	0.595848	3.3005	2.70465	5.42e-56	3.69e-55
MBOAT2	1.10321	3.10225	1.99904	6.99e-55	3.77e-54
TFF2	1.13229	6.50597	5.37368	7.37e-43	1.69e-42
GRB14	3.7828	1.26221	-2.52059	6.78e-56	4.53e-55
PAK3	3.15667	0.96012	-2.19655	1.8e-48	5.24e-48
PLIN3	3.00775	5.13114	2.12339	2.26e-53	1e-52
HNRNPUL2-BSCL2	3.08923	0.313385	-2.77584	1.21e-57	2.16e-56
CCDC57	4.11648	1.8856	-2.23089	1.44e-57	2.16e-56
PHYHD1	5.10924	2.38929	-2.71995	1.86e-56	1.45e-55
LCP1	1.76531	4.47575	2.71044	1.83e-52	7.33e-52
AFAP1-AS1	0.0729241	2.19517	2.12225	2.15e-38	4.33e-38
MET	1.7987	4.26568	2.46699	5.13e-49	1.55e-48
CHMP1B	2.93039	4.67948	1.74909	1.21e-57	2.16e-56
ZNF385A	1.39252	3.28375	1.89124	1.41e-54	7.27e-54
TM2D3	3.9499	2.11851	-1.83139	1.21e-57	2.16e-56
ABCG1	1.28826	2.95291	1.66465	7.78e-56	5.14e-55
PI4KAP1	3.19368	0.942809	-2.25087	2.68e-55	1.58e-54
IGHV4-59	0.531685	4.14184	3.61016	1.82e-47	5.04e-47
MIR429	0	2.94629	2.94629	5.8e-63	8.12e-61
CHFR	3.19291	1.43943	-1.75348	1.21e-57	2.16e-56
SERPINB9	0.904968	2.96963	2.06467	1.14e-55	7.26e-55
SEC16B	2.55325	0.0837255	-2.46952	1.21e-57	2.16e-56
BOLA3	3.80201	2.05506	-1.74695	6.55e-57	5.99e-56
SELENOM	5.81013	4.29991	-1.51022	1.74e-46	4.57e-46
SPACA3	1.78694	0.266933	-1.52001	1.11e-47	3.1e-47
PLSCR3	3.15226	0.353334	-2.79893	1.21e-57	2.16e-56
ZNF775	3.53846	1.719	-1.81946	1.62e-56	1.29e-55
C3orf52	3.49493	1.91904	-1.5759	2.24e-50	7.44e-50
RBM6	5.59452	3.62546	-1.96906	1.71e-57	2.28e-56
C1orf54	1.48667	3.13568	1.649	3.69e-52	1.43e-51
MAOB	2.00856	4.24982	2.24126	4.23e-49	1.29e-48
DDX11	3.96872	1.84336	-2.12536	2.42e-55	1.44e-54
NDUFAF5	2.76209	1.23318	-1.52891	1.21e-57	2.16e-56
PTTG1IP	4.98685	7.28166	2.29481	1.27e-57	2.16e-56
HEXD	5.27114	2.85566	-2.41548	1.3e-55	8.21e-55
DBN1	2.98785	4.57433	1.58647	6.77e-51	2.34e-50
CTSZ	5.12636	7.54355	2.41719	2.42e-54	1.21e-53
ZNF692	4.90862	2.78664	-2.12198	2.79e-56	2.06e-55
AL139246.3	0.160109	1.84433	1.68422	1.1e-52	4.53e-52
WASL	2.75969	4.42072	1.66103	2.56e-57	2.91e-56
LAPTM4B	3.67457	5.50379	1.82922	1.28e-55	8.09e-55
PI4KAP2	3.16684	0.708747	-2.45809	1.21e-57	2.16e-56
SHC2	6.30312	3.52055	-2.78257	1.51e-55	9.38e-55
U2AF1L4	4.19741	2.00688	-2.19053	4.39e-57	4.36e-56
PRPF6	4.13288	5.65972	1.52684	1.2e-57	2.16e-56
MFSD2A	0.343582	2.14086	1.79728	2.58e-53	1.13e-52
TTLL7	2.81122	0.867002	-1.94422	4.72e-56	3.27e-55
KCNJ16	3.6545	1.6046	-2.0499	6.96e-37	1.35e-36
CCNB2	0.411181	2.32828	1.9171	6.66e-51	2.3e-50
CXXC1	5.79276	3.43103	-2.36173	1.2e-57	2.16e-56
RAC1	5.47319	7.10073	1.62754	1.29e-57	2.16e-56
YPEL3	5.77058	4.26831	-1.50227	4.97e-55	2.77e-54
NARF	4.28936	2.66462	-1.62475	1.97e-55	1.19e-54
AZIN1-AS1	2.9015	0.726132	-2.17537	2.65e-57	2.98e-56
IL13RA1	3.07148	5.20646	2.13498	1.23e-57	2.16e-56
C17orf49	4.55414	0.744683	-3.80946	1.21e-57	2.16e-56
DKK1	0.245079	2.75983	2.51475	1.13e-42	2.57e-42
MT1H	4.70982	1.7408	-2.96902	1.33e-38	2.69e-38
SLX1B-SULT1A4	1.94262	0.0019262	-1.94069	3.83e-60	3.96e-58
ARL4C	1.55684	4.77205	3.2152	5.66e-54	2.7e-53
RPS2P7	2.26479	0.664087	-1.60071	1.48e-44	3.59e-44
SHISA2	0.205546	2.21172	2.00618	3.52e-56	2.52e-55
AC020659.1	2.75782	0.662021	-2.0958	2.17e-52	8.59e-52
ISM1	1.21767	2.81441	1.59674	9.94e-33	1.75e-32
LGALS1	5.75056	8.76638	3.01582	2.84e-49	8.76e-49
CDK1	0.518102	2.41025	1.89215	7.67e-52	2.89e-51
ERP27	6.83287	2.54981	-4.28306	9.05e-47	2.41e-46
TMEM163	3.64333	1.97736	-1.66597	1.8e-49	5.59e-49
MEMO1	3.22572	0.523538	-2.70218	1.21e-57	2.16e-56
AP1G2	5.86273	3.18875	-2.67398	1.2e-57	2.16e-56
EIF3L	7.64781	4.98409	-2.66372	1.21e-57	2.16e-56
ZNF710-AS1	3.56248	1.34525	-2.21723	1.98e-54	1e-53
TOMM34	2.92216	4.57343	1.65127	1.21e-57	2.16e-56
NPIPA1	5.46948	0.525967	-4.94351	1.21e-57	2.16e-56
MPRIP	5.54339	3.73234	-1.81104	1.27e-57	2.16e-56
MRPL23	5.51314	3.41217	-2.10098	2.04e-57	2.49e-56
PMAIP1	0.526536	2.22112	1.69458	1.66e-52	6.67e-52
DHRS12	4.76511	2.45317	-2.31193	8.34e-56	5.47e-55
HDAC6	4.26971	2.6346	-1.63511	1.65e-57	2.24e-56
RPAIN	3.70715	2.02373	-1.68342	4.79e-57	4.66e-56
CDCA8	0.439871	2.38555	1.94568	2.02e-56	1.57e-55
GOSR2	4.23687	2.30085	-1.93602	2e-57	2.46e-56
PSMB8	3.68896	5.62916	1.9402	2.03e-52	8.06e-52
MRPS33	4.89471	2.61379	-2.28091	1.34e-57	2.16e-56
HSD17B4	6.11683	3.76016	-2.35666	1.2e-57	2.16e-56
AC133550.1	2.05894	0.000899728	-2.05804	1.67e-49	5.23e-49
CFAP410	3.89433	2.13937	-1.75496	6.31e-55	3.44e-54
FBXW12	1.88988	0.111882	-1.778	3.64e-56	2.6e-55
CCDC3	1.29951	2.94104	1.64153	1.93e-49	6e-49
PTPMT1	4.24399	2.65411	-1.58987	1.21e-57	2.16e-56
SLAMF7	0.29994	1.82385	1.52391	9.88e-51	3.36e-50
ENO2	2.24293	4.06736	1.82443	1.07e-49	3.38e-49
ALOX5AP	2.52833	4.51468	1.98635	1.47e-41	3.22e-41
SHROOM3	1.62682	3.549	1.92218	1.3e-53	5.93e-53
F11	3.82616	0.959209	-2.86695	4.69e-54	2.27e-53
HK1	2.52531	4.53231	2.00699	2.19e-54	1.1e-53
HLA-A	6.01073	9.81186	3.80113	1.24e-57	2.16e-56
NEAT1	9.54512	4.5773	-4.96782	1.2e-57	2.16e-56
ATF7IP2	3.65386	1.53266	-2.1212	9.94e-57	8.47e-56
ZNF333	2.51733	0.917864	-1.59946	1.23e-57	2.16e-56
NAIP	2.27828	0.0963601	-2.18192	1.21e-57	2.16e-56
GSTM3	4.91196	3.25893	-1.65303	4.39e-47	1.19e-46
LRFN4	1.2425	2.95191	1.7094	6.71e-44	1.59e-43
PTAFR	0.696012	2.99565	2.29964	3.4e-54	1.67e-53
NRP2	0.87641	2.95771	2.0813	2.58e-53	1.13e-52
MSH5	2.3001	0.599764	-1.70034	1.83e-57	2.36e-56
ADAM9	2.76216	5.06219	2.30003	6.28e-52	2.38e-51
IGLV4-60	0.140678	1.94959	1.80891	6.36e-39	1.29e-38
NDUFB2	5.89516	4.13936	-1.7558	2.11e-57	2.54e-56
SH3GLB2	5.99381	3.96564	-2.02817	1.39e-57	2.16e-56
NOP53	7.96959	6.0327	-1.93689	9.1e-56	5.93e-55
DDX60	1.30558	3.04384	1.73826	1.82e-49	5.68e-49
BMP2	1.50353	3.03352	1.52999	1.28e-50	4.34e-50
TM9SF1	4.4374	1.77107	-2.66633	1.23e-57	2.16e-56
IGLV3-19	0.70093	5.04249	4.34156	2.97e-47	8.1e-47
NPAS2	4.47166	2.3542	-2.11746	5.8e-57	5.43e-56
REG1A	13.5992	7.45622	-6.14299	3.05e-44	7.33e-44
BNIP3L	2.893	4.60097	1.70798	2.65e-57	2.98e-56
LINC01624	3.38782	0.22028	-3.16754	4.11e-56	2.9e-55
SEMA3C	0.4836	3.72002	3.23642	8.29e-55	4.41e-54
HLA-DRA	4.60191	9.79754	5.19563	7.9e-56	5.21e-55
LINC02193	2.74634	0.0664036	-2.67994	1.21e-57	2.16e-56
C15orf40	2.89632	1.11937	-1.77695	1.25e-57	2.16e-56
SLC41A1	4.51859	2.84601	-1.67258	3.15e-52	1.23e-51
CDCA7	0.884622	2.48798	1.60335	1.7e-34	3.12e-34
USP32P2	1.58275	0.014168	-1.56858	2.87e-42	6.45e-42
SCD	2.06453	5.2358	3.17127	1.26e-50	4.27e-50
LMNB1	1.20599	3.11151	1.90553	2.91e-56	2.14e-55
WBP1	5.30071	2.47999	-2.82072	1.21e-57	2.16e-56
LARP1B	3.8388	1.86951	-1.96929	8.21e-57	7.19e-56
RPL34	9.76246	7.28997	-2.47249	1.29e-57	2.16e-56
HIF3A	2.26076	0.756399	-1.50436	8.37e-45	2.06e-44
RBM28	3.31897	1.3967	-1.92227	1.21e-57	2.16e-56
CXCL16	3.06973	5.5427	2.47298	2.81e-56	2.07e-55
FUT2	2.10478	3.67691	1.57213	3.14e-35	5.85e-35
C6orf223	0.385685	1.90631	1.52062	1.45e-41	3.18e-41
ALKAL2	4.71925	1.34443	-3.37482	3.64e-56	2.6e-55
F2RL1	2.61836	4.60576	1.98741	1.47e-49	4.6e-49
FGFR1	6.10158	3.31123	-2.79035	3.56e-57	3.72e-56
ACCS	3.83169	1.94192	-1.88977	6.44e-57	5.9e-56
MRC1	1.11737	3.2404	2.12303	3.5e-43	8.09e-43
PCDH1	2.74656	4.80498	2.05842	5.95e-54	2.83e-53
CFTR	5.59196	4.01546	-1.5765	2.14e-18	2.99e-18
SLC30A2	4.99377	1.54902	-3.44475	2.21e-48	6.43e-48
RYR2	2.00233	0.333609	-1.66872	1.17e-54	6.09e-54
PRR13P5	0.471344	2.05272	1.58137	8.16e-56	5.35e-55
FAM204A	3.7483	1.63298	-2.11532	1.21e-57	2.16e-56
SLC39A5	7.26585	2.20004	-5.06582	2.18e-55	1.31e-54
SERPINA3	7.95861	1.20189	-6.75672	1.31e-57	2.16e-56
AC087482.1	2.10053	0.259553	-1.84098	2.66e-52	1.04e-51
RNASE6	1.54105	3.94312	2.40208	3.45e-51	1.22e-50
BST2	3.42417	7.17148	3.74732	5.79e-55	3.19e-54
DDAH2	3.40502	5.02539	1.62038	2.87e-49	8.83e-49
CSTB	3.79446	6.61952	2.82507	6.33e-57	5.82e-56
SPARC	5.68426	9.80059	4.11634	3.82e-54	1.87e-53
EVL	4.70664	2.8242	-1.88244	2.34e-53	1.03e-52
PDK4	5.93885	4.35579	-1.58306	2.2e-20	3.16e-20
AL365181.3	0.218535	1.93647	1.71794	7.79e-49	2.33e-48
IGHV1-69	0.116092	2.42991	2.31382	1.63e-47	4.51e-47
KLHDC2	5.18395	2.67393	-2.51002	1.21e-57	2.16e-56
PIGL	3.69912	1.22138	-2.47774	2.41e-56	1.82e-55
IFT20	5.57276	3.07016	-2.5026	1.62e-57	2.23e-56
SAP30BP	4.83371	3.13794	-1.69577	1.21e-57	2.16e-56
DPYSL2	2.29895	4.30152	2.00257	6.11e-57	5.66e-56
IGFBP5	3.45739	7.50664	4.04924	1.07e-52	4.42e-52
RPL28	8.72469	7.00307	-1.72162	1.79e-54	9.11e-54
TPST2	6.89359	2.84869	-4.04491	2.4e-54	1.2e-53
TMEM45B	0.657114	3.78287	3.12576	2.47e-54	1.23e-53
CLIC1	5.84335	8.71256	2.86921	8.79e-57	7.64e-56
NDUFA7	4.32574	1.4389	-2.88684	1.36e-57	2.16e-56
LY6D	0.474555	2.50339	2.02883	3.33e-17	4.57e-17
CD83	0.84665	2.6995	1.85286	6.4e-53	2.68e-52
CYP2S1	0.362891	4.26494	3.90205	1.85e-53	8.25e-53
GTF2H2	2.27673	0.257288	-2.01944	1.21e-57	2.16e-56
TIMM23	3.54667	5.17973	1.63306	1.21e-57	2.16e-56
APLP1	5.11821	3.08682	-2.03139	2.61e-40	5.51e-40
COBLL1	3.90545	1.70093	-2.20451	4.87e-57	4.73e-56
RBM5	5.99496	3.33601	-2.65895	1.2e-57	2.16e-56
LRMDA	2.90229	1.05614	-1.84616	7.15e-57	6.41e-56
SLC25A3	7.28344	5.10591	-2.17752	1.2e-57	2.16e-56
CCZ1B	4.01946	0.943252	-3.07621	1.21e-57	2.16e-56
AC034102.4	1.77279	0	-1.77279	4.17e-66	1.33e-63
AC108134.1	2.7428	0.946254	-1.79655	8.09e-53	3.36e-52
IRF8	1.17972	2.81645	1.63673	7.18e-44	1.7e-43
UBA5	4.71638	2.57193	-2.14445	1.25e-57	2.16e-56
[truncated: 1,197 more rows]
